# Supplementary material for: Tenomodulin highly expressing MSCs as a better cell source for tendon injury healing
Source: Oncotarget. 2017 Aug 24;8(44):77424–35. doi: 10.18632/oncotarget.20495 (PMC5652790; doi:10.18632/oncotarget.20495)
Supplement: Supplementary file 2 [file oncotarget-08-77424-s002.xls]

name	GFPandMSC	GFP_MSC
ENSG00000260563	0.056325993922081666	0.27747308319775293
ENSG00000095139	94.73615497490117	87.40003547949905
ENSG00000260565	2.229638649660452	1.368332854515798
ENSG00000227170	0.0	0.1649653405081168
ENSG00000196123	1.2673348632468375	1.3041234910294386
ENSG00000196126	0.10323552567007299	0.050855879512471586
ENSG00000227176	0.26156565830396733	0.0
ENSG00000197837	0.2872013925933916	0.1800668999960592
ENSG00000103249	4.485093415526073	4.941645580118128
ENSG00000103248	1.245565272852211	1.546054305913168
ENSG00000103245	0.7644093040110675	0.6467064910328074
ENSG00000103241	0.0	0.20747347432505472
ENSG00000220749	0.41807181824153783	0.2746006910321447
ENSG00000169925	6.304153345339676	8.76691460119183
ENSG00000169926	3.5911787112251643	4.9689475133813765
ENSG00000220744	0.2266315243666249	0.14885761365715589
ENSG00000129071	8.60423194699785	8.57603487120683
ENSG00000118007	6.442707317792835	10.75966774708982
ENSG00000180787	0.6335321886491533	0.5222740572905841
ENSG00000107745	14.806003659752186	19.363739758457434
ENSG00000270392	4.331983756457341	4.554970521525902
ENSG00000236337	0.19623779223582388	0.0
ENSG00000107742	0.0	0.020190612538974865
ENSG00000277161	2.765487572255117	2.2034277314170967
ENSG00000256690	0.1759727130376146	0.0
ENSG00000256699	0.0	0.08458682000543744
ENSG00000114861	8.717447771544364	9.245709354277928
ENSG00000224488	0.048112625258675906	0.1896099124639398
ENSG00000276334	0.8719931014649226	0.6136588545736855
ENSG00000114867	91.72425819492057	75.16677606513467
ENSG00000269473	0.03738035694384724	0.09820965106888256
ENSG00000003147	0.0825715347416327	0.013558795110256174
ENSG00000106034	11.06829539099761	7.94415700638218
ENSG00000106031	0.0	0.026077887095659828
ENSG00000102595	9.292053630581117	10.011455055166607
ENSG00000256563	0.1217171116399414	0.11992055494441763
ENSG00000253582	0.26710143943209363	1.184215480076124
ENSG00000227289	0.05651516602593417	0.3340859792658083
ENSG00000253584	0.0	0.05517143667575952
ENSG00000253585	0.2015256369367892	0.0
ENSG00000023516	9.668964405248468	13.610837921003968
ENSG00000086827	6.074058134679028	6.139555657400011
ENSG00000123297	2.6758488095142776	2.057641377145844
ENSG00000141434	0.0	0.025674048348533852
ENSG00000254585	0.015660670715888225	0.0
ENSG00000254582	0.1041943695617455	0.10265645028523675
ENSG00000112425	0.8559322707622583	0.6090490070614047
ENSG00000280216	0.0	0.8167003310869821
ENSG00000187257	3.0357490826378664	3.0921729771180058
ENSG00000235674	0.0	0.06732595622767812
ENSG00000280214	0.09520447346094425	0.0
ENSG00000181163	132.4915243527816	143.02650161872384
ENSG00000280219	0.43253797112186787	0.4343489304085438
ENSG00000262074	0.08509426388987054	0.08383826407618578
ENSG00000262075	0.026811217979242217	0.02641548173043734
ENSG00000187783	0.0	0.063018118673674
ENSG00000188388	0.0	0.039497359669007116
ENSG00000104064	1.6933584348782058	1.640086934712285
ENSG00000104067	19.90307620741878	22.44090962830096
ENSG00000232926	0.39477749405799173	0.19447526945531657
ENSG00000232928	0.06903544896091035	0.0
ENSG00000071859	28.135239897421265	22.062298838784788
ENSG00000280106	0.031046846280852212	0.0
ENSG00000119227	0.3563570745957923	0.5163194245115458
ENSG00000280107	0.16054755572304732	0.3559001800586562
ENSG00000257568	0.0	0.07820290906163083
ENSG00000120210	0.0	0.05879083943640332
ENSG00000120215	0.5458122181064514	0.6668174094752356
ENSG00000173535	1.1025947419756825	0.3536856900494024
ENSG00000120217	2.654369319224876	0.5650103069496599
ENSG00000124772	0.0	0.031429415584958736
ENSG00000181788	10.75101154910929	9.984153745662821
ENSG00000181789	59.58227282268671	51.614132056361946
ENSG00000198658	0.1442863081176583	0.0
ENSG00000267121	0.018098833755549232	0.0
ENSG00000091704	0.0	0.022703206738878105
ENSG00000255326	0.2067882111732338	0.40747199314447274
ENSG00000255320	3.051818965400445	3.0067738133922743
ENSG00000203734	0.043669699007496274	0.04302512989895953
ENSG00000203739	0.11798345790865486	0.4068470360997727
ENSG00000198382	2.945853029101819	2.745769142090862
ENSG00000198384	0.0	0.05577465675715975
ENSG00000101746	0.02367137778684283	0.023321985892126938
ENSG00000101745	10.537034062140908	12.616940247079409
ENSG00000100297	1.1007287446751854	0.9579589928770608
ENSG00000100296	5.3485384962289455	4.453059073594199
ENSG00000100294	2.9032181582493393	2.9436780107754905
ENSG00000100292	2.9946458265475977	6.176631593378337
ENSG00000100290	0.07062913193797228	0.0
ENSG00000142149	0.00811545246405686	0.0
ENSG00000100299	8.631785671579037	9.88407954584683
ENSG00000100298	0.05380460650430663	0.2650522257564466
ENSG00000176160	0.032882053120120956	0.016198355369873706
ENSG00000121753	2.169596529683071	2.9755017116714164
ENSG00000176165	0.013764736756009732	0.013561567869992424
ENSG00000136699	8.28706209696189	8.542408615599973
ENSG00000175206	0.12019564774444214	0.0
ENSG00000271344	0.2656257408716953	0.2617050784698617
ENSG00000155158	1.2626056574989564	2.069660999582584
ENSG00000271347	8.288117799691381	4.454064193719153
ENSG00000149289	1.6136565611374432	1.6239555425923018
ENSG00000130962	5.7942859831754365	3.948917898609832
ENSG00000144674	35.181267214251015	26.49060360124837
ENSG00000144677	5.945910303879649	8.95884754492372
ENSG00000144671	0.09197808518295654	0.1812409589621835
ENSG00000232259	0.0	0.08865784342815902
ENSG00000183230	0.018132964099377046	0.0
ENSG00000140564	22.55041188139381	17.72916847328857
ENSG00000183239	0.0	0.2914991950956613
ENSG00000140563	0.5601350574498274	0.26060405386788493
ENSG00000261353	2.3617390433995644	5.81719884949675
ENSG00000261351	0.18628107768511326	0.09176577520885094
ENSG00000261357	0.0	0.09419895864241895
ENSG00000148773	2.4806835021325013	0.5281673164827689
ENSG00000249664	0.08158734877198495	0.24114933412459255
ENSG00000130695	1.8248811734272365	1.8224075923561747
ENSG00000088179	1.3584822849347808	1.7845746014025587
ENSG00000130699	1.4960730706200547	1.4604680308932296
ENSG00000143303	0.531000021591098	0.9416923350558007
ENSG00000249669	1.7599483405748106	0.5418660399091253
ENSG00000273450	0.0	0.15752034889373623
ENSG00000273451	0.06690811405257216	0.2636821744901111
ENSG00000273456	0.10001420911870369	0.09853798942683945
ENSG00000273454	0.0	0.1201378023265633
ENSG00000145431	9.062059849968954	7.659606509428547
ENSG00000174151	2.8627265698289626	3.484798593742464
ENSG00000030304	0.14267217725670944	0.20304024246241598
ENSG00000186466	0.2576442592799525	0.12692070217083817
ENSG00000186462	0.21116725564513755	0.05201260147785329
ENSG00000267523	0.7198883715175144	0.5910522895210601
ENSG00000186468	23.856148543758923	32.385082139246386
ENSG00000186469	0.23213832578954804	0.6445518336454464
ENSG00000267457	0.24746162770914554	0.12190453471371865
ENSG00000182545	0.11218260456147931	0.0
ENSG00000182544	7.667187696491651	8.813022449167839
ENSG00000136527	8.96774529453987	8.362056526148884
ENSG00000182541	5.105490334013516	2.450577512092699
ENSG00000136521	4.883984623729197	5.794607786003558
ENSG00000136522	15.181499916568077	12.05306617093538
ENSG00000272491	0.0	0.07923066533364748
ENSG00000171204	9.388792484408576	11.089276084951255
ENSG00000280816	1.2994124080480232	1.024186361146918
ENSG00000148483	0.2833308826772355	0.07282144972649664
ENSG00000148481	8.401364572190904	7.402648404032282
ENSG00000148484	59.48809839595124	40.79284667803147
ENSG00000148488	0.07686664949016474	0.025244030028269106
ENSG00000089225	3.255172527500179	11.946923807249753
ENSG00000089220	66.51546115403667	65.45917388519662
ENSG00000279110	0.03591211426510771	0.005054578268617603
ENSG00000279113	0.0	0.15494408150528727
ENSG00000231327	0.10167607664182415	0.10017532761973254
ENSG00000279114	0.0	0.010313540728501235
ENSG00000279117	1.727362602315336	2.6946220504726175
ENSG00000279118	1.9967153176462786	0.6842586436897294
ENSG00000185122	12.302671161631988	11.221373292268348
ENSG00000162076	7.889765595532611	10.591137421809027
ENSG00000276023	17.37281631264206	12.843928120041323
ENSG00000153933	0.8003515188690559	0.7521441775952259
ENSG00000137642	0.10382471500368284	0.12275070223833956
ENSG00000162073	0.45295802649318706	0.5355267850680722
ENSG00000185127	16.455131197769294	21.13560436881271
ENSG00000134597	5.1693311148956695	7.252903173510061
ENSG00000134594	0.5885573848217516	0.052715474470797254
ENSG00000134590	108.17404748062036	119.54860829517003
ENSG00000177311	12.763574606243314	16.72659004953283
ENSG00000228242	0.38558404556623027	0.1321366214381329
ENSG00000173674	21.377286019440696	22.724525291038375
ENSG00000126062	16.053805586767908	17.899602941451036
ENSG00000126067	28.644437084601552	22.429427535912186
ENSG00000165091	0.0	0.02873935726295252
ENSG00000165092	0.023625680146327693	0.0
ENSG00000266019	1.6827390684221897	0.8289508360532868
ENSG00000165097	8.041991282383306	8.486147405429078
ENSG00000266017	34.07027249644928	20.467921877858934
ENSG00000266010	0.3692241510525924	0.40015180237350106
ENSG00000272382	0.21948770457680736	0.21624804418781396
ENSG00000184838	11.662254933304183	14.027277120198098
ENSG00000149428	19.56998854203503	9.636257184378213
ENSG00000175482	0.6622784132852173	0.39150187074999443
ENSG00000110619	6.451310087963123	5.3055496371488635
ENSG00000160917	2.1380684634070177	2.168925481626482
ENSG00000247400	0.2683437717085219	0.22031915908393004
ENSG00000135643	0.3176282197267983	0.1360608676328743
ENSG00000170322	3.4000094831577	3.276547582442668
ENSG00000170323	0.0	0.14251303771689747
ENSG00000170324	0.008550503396454218	0.025272891343088015
ENSG00000170325	1.7574033132329538	1.961658483144512
ENSG00000244668	0.14140664440522605	0.27863893648849974
ENSG00000248092	1.6571655263489042	2.116470219710519
ENSG00000240751	0.06392171200084291	0.12595644232528574
ENSG00000087263	9.007841930169077	7.75553038484577
ENSG00000130038	0.005399451527104732	0.015959265253713207
ENSG00000087266	1.551666609484379	2.3358752081226637
ENSG00000196358	0.11153910969783795	0.270505307877172
ENSG00000087269	5.707424765705562	6.841538839105703
ENSG00000204128	0.03495692689529348	0.08610239792815236
ENSG00000267769	1.0558362782256878	0.13003150369463323
ENSG00000204120	6.497158895667071	6.895565988636465
ENSG00000251637	0.0	0.016738027986941684
ENSG00000251634	0.16526374575875594	0.023260633772102052
ENSG00000140836	6.360624850986235	5.736303791508547
ENSG00000140835	0.050438038768743046	0.0
ENSG00000140832	0.020884133644706048	0.0
ENSG00000140830	1.592497541093555	2.112909386533299
ENSG00000074370	0.0390596621133832	0.07696627521748202
ENSG00000204086	0.0	0.08502059856956788
ENSG00000272389	0.38572815321998616	1.3301216853577094
ENSG00000204084	1.447193286168244	2.0570605293326802
ENSG00000140839	0.042831411222963786	0.021099607662826262
ENSG00000196353	0.0	0.010318354890969807
ENSG00000205978	2.0814773643336704	9.628542709154456
ENSG00000196352	2.0671579073289834	4.478240148793619
ENSG00000180543	4.091630066170188	6.497232115135982
ENSG00000205971	0.0	0.04660299851318549
ENSG00000041515	0.10232749248739563	0.19443303354056896
ENSG00000196357	0.851373168946213	0.956239770402982
ENSG00000252552	0.0	0.6256232724930466
ENSG00000252554	0.0	0.6256232724930466
ENSG00000183814	0.6061194303186637	0.6568903518477194
ENSG00000134419	1.3000349742564006	2.1843890873690444
ENSG00000237883	0.2334435701857373	0.6899937594894411
ENSG00000198416	0.46634800972439444	0.06806883950142463
ENSG00000198417	0.035632378367860026	0.0
ENSG00000147408	0.5421590919536539	2.287803523210895
ENSG00000170421	7.18972948868077	5.348847132795514
ENSG00000271930	0.13355071971604682	0.131579497786236
ENSG00000147403	62.064299402365364	82.96036885252045
ENSG00000170425	0.9498801483841448	2.28765734449829
ENSG00000147400	20.004346186844707	25.143695483607996
ENSG00000234684	0.6966489982625133	0.7517346172193433
ENSG00000231063	0.0	0.07904179604798921
ENSG00000231064	0.08188511281859805	0.13446080065746743
ENSG00000273391	0.25162453359584147	0.12395526520422981
ENSG00000174059	0.08031296128709876	0.06474070961691794
ENSG00000236861	0.317497937438149	2.0854109083101555
ENSG00000068137	1.7377442805275998	1.2978784691069574
ENSG00000236869	0.8856521412748368	0.8725798274245125
ENSG00000171488	0.9702589647333677	0.6787724348440424
ENSG00000075975	14.369457213492858	14.902486940283808
ENSG00000149262	4.255329616556607	3.5592752394253737
ENSG00000187010	0.32506882094482387	0.4403723125426456
ENSG00000187013	0.0	0.043343834564877746
ENSG00000187017	0.02894412502123741	0.0
ENSG00000095739	5.555802282949667	5.1872118003680185
ENSG00000260766	4.384987800448703	5.580342218816915
ENSG00000201512	1.5069305090347969	1.484688064573051
ENSG00000170289	0.0	0.052788908962597365
ENSG00000064703	4.830990380849882	3.635870090016078
ENSG00000091428	0.15106648952029758	0.1023252539945143
ENSG00000219201	0.07308313000747838	0.21601324718000958
ENSG00000104826	0.0	0.5071974522696975
ENSG00000179562	5.844203060972995	5.372306200369406
ENSG00000280744	0.4067043065672966	0.20035065523946508
ENSG00000171777	0.0	0.03170741902188044
ENSG00000163820	10.858822094146564	15.768238500305353
ENSG00000163827	3.2685006451743708	2.8074037563953365
ENSG00000163825	0.05095349185229947	0.0
ENSG00000047410	13.832523904957144	15.711806615656142
ENSG00000172061	0.15864206705663741	0.12280753126715359
ENSG00000172062	2.9992636931515944	2.441082216598636
ENSG00000115825	7.799341172265284	7.341118688671825
ENSG00000167113	2.7264986983159702	2.934217334098049
ENSG00000167112	5.132010742551266	4.785583928627628
ENSG00000007062	0.009054286082443852	0.0
ENSG00000167110	17.840273416112282	16.41467939111982
ENSG00000167114	11.211046140742049	8.14557477485159
ENSG00000236047	0.3428330869450981	0.0
ENSG00000167118	9.066186001295064	8.345899573869827
ENSG00000162194	0.24024829055403066	0.17752665138559384
ENSG00000139364	0.48007839435339805	2.4029702640989377
ENSG00000162191	14.78045690430865	21.110090801230623
ENSG00000185065	0.0	0.0948727709359985
ENSG00000241749	0.8268988051214692	2.215966854117877
ENSG00000131899	6.956065085493354	9.480859818193059
ENSG00000244515	0.21199862279334675	0.5743911304936161
ENSG00000113811	6.777591074661198	5.452314044064114
ENSG00000113810	4.982356186980209	4.297174488893945
ENSG00000113812	6.45615579620909	6.768609876283601
ENSG00000119917	2.2691481377208316	9.09333947428151
ENSG00000119915	0.14728569526671245	0.48370581243080196
ENSG00000119912	10.175627336324533	9.179810494167066
ENSG00000204628	144.10314399630158	157.46467767860966
ENSG00000244513	0.32343089409075726	0.2832506861047003
ENSG00000204623	0.1617940549417999	0.1976633886267152
ENSG00000204622	0.0691773512198228	0.0
ENSG00000136810	141.10253344317766	182.34014887616956
ENSG00000136811	5.180088357038745	3.75510968435839
ENSG00000136813	21.087514802289203	24.54377336336729
ENSG00000136816	15.353332070523312	12.962501565491452
ENSG00000235488	0.0	0.14574959754783065
ENSG00000136819	7.643113713406142	6.645912958983794
ENSG00000248309	0.023182215511240778	0.11420021850226098
ENSG00000166246	0.10119564844463341	0.17091769815531688
ENSG00000248305	0.0799400982623368	0.0
ENSG00000248307	0.0	0.028040620247045643
ENSG00000176761	0.22855539129673208	0.22518189094826127
ENSG00000266677	0.029534691854711536	0.0
ENSG00000234571	0.05704200231939626	0.13113346559035044
ENSG00000234572	0.0	0.10063136097763725
ENSG00000234575	0.0	0.06857917981826571
ENSG00000281472	0.0	1.7004119713913575
ENSG00000236591	1.0355317344136552	1.530370774252222
ENSG00000128534	1.2356344850249896	1.3455433860575092
ENSG00000128536	0.08547849084690114	0.748593953822638
ENSG00000198168	0.9336116435099362	0.28980990658142647
ENSG00000101052	8.076088369296112	9.469996962622915
ENSG00000278991	0.3556647964961035	0.4818208294101006
ENSG00000116574	0.26172519819924267	0.5460609350030801
ENSG00000161513	1.8515272884000755	2.4691172443710014
ENSG00000112855	2.5083082357936397	3.7166575043703705
ENSG00000112852	0.048940544888672506	0.17679998442241696
ENSG00000112851	15.648023835171106	14.32650348605798
ENSG00000274376	0.2761417958436414	0.2040494365669629
ENSG00000274370	0.550814752347689	1.8451278838501965
ENSG00000274653	0.39439196916145075	0.25904713626665216
ENSG00000025800	19.50897486812464	19.31854408299585
ENSG00000189376	0.35469165609223297	0.10752503750995208
ENSG00000274654	1.1682567631235496	0.3541579005835137
ENSG00000251340	0.059199263620833414	0.17497642977378086
ENSG00000251348	0.39547334157983305	0.2337816693922313
ENSG00000226979	0.03875046789688404	0.0
ENSG00000251405	0.02537111298035718	0.024996632824825834
ENSG00000277718	0.3382390087280784	1.332986269030411
ENSG00000201044	0.6290613339896036	0.0
ENSG00000175591	0.07057975820016175	0.13907598787332318
ENSG00000175592	47.44129223108665	40.59091534251388
ENSG00000175595	1.8060603713089223	1.928339533514029
ENSG00000237310	0.7478840304098621	0.8596527188700752
ENSG00000116396	0.06338778786178662	0.05702155364081079
ENSG00000081853	2.1822553058657785	3.718197087353827
ENSG00000207943	0.0	0.6836707926212675
ENSG00000183785	0.0	0.01821369593086046
ENSG00000117625	4.5085265845539535	4.551388664296093
ENSG00000117620	6.9995042807627055	6.981197875814894
ENSG00000175048	0.8655037740648256	1.0435492945549876
ENSG00000175040	2.673579314298023	1.5196828945542578
ENSG00000120156	0.7564446176466035	0.13801470735538593
ENSG00000150477	0.9860212749269953	1.4184617523550445
ENSG00000150471	0.06251066692238452	0.2653021678467442
ENSG00000231812	0.3251669697434183	0.0
ENSG00000120158	1.1657409441975788	1.321601332924813
ENSG00000120159	7.034675601234105	5.984728000172369
ENSG00000183032	0.0	0.013205110888941248
ENSG00000205542	470.614250666532	483.1543594347885
ENSG00000205544	0.28561342038283277	0.18759849189324737
ENSG00000200714	3.739420152049311	3.684225938014608
ENSG00000205549	0.1482589487596643	0.14607063190366287
ENSG00000078061	13.804648651836917	13.357012622799212
ENSG00000196821	18.0438731133823	14.1346044556658
ENSG00000138801	26.1071305727606	21.88925956961871
ENSG00000138802	14.354386534998254	14.294994298677105
ENSG00000194717	0.6175189241916293	0.0
ENSG00000118705	116.99782100416786	111.2246769169192
ENSG00000118707	2.1345527294996067	1.5772848888963173
ENSG00000257779	0.6175189241916293	0.40560285556124126
ENSG00000109689	2.903205919176799	4.895237242867869
ENSG00000109686	10.473641036989056	14.686765358242853
ENSG00000109685	2.2974289465715576	2.390946383923922
ENSG00000109684	0.0	0.010685798724502569
ENSG00000239279	0.0	1.1164321024286692
ENSG00000109680	7.859969323672663	15.623092052815586
ENSG00000197008	0.9446956173598259	1.116902179103376
ENSG00000223503	0.0	0.10017532761973254
ENSG00000213398	1.743638196612707	1.995797822421628
ENSG00000108379	0.947365788405663	1.0251906971032805
ENSG00000279254	0.24681348305825726	0.34738641636596623
ENSG00000279255	0.0	0.23383662512081435
ENSG00000279253	1.3821265449052893	1.9064167071451361
ENSG00000279250	0.4300930526318696	0.423744836321169
ENSG00000108370	0.055111541542211456	0.07239745293041806
ENSG00000280184	0.1948178371545227	0.15995192205562697
ENSG00000108375	0.008968629278732524	0.026508754250871264
ENSG00000279259	0.19987991904049768	0.24616208939963974
ENSG00000224733	0.0	0.48317717219863715
ENSG00000259760	0.0	0.3349296307286007
ENSG00000224738	0.1509183021006448	0.4956357764145212
ENSG00000259767	0.44477684627899294	1.0224944233256401
ENSG00000152409	3.2456281080826135	5.676690529575262
ENSG00000028528	7.322839954197178	9.215085367659851
ENSG00000152402	0.06582439971824469	3.0278162681097993
ENSG00000152404	3.40213092861677	3.870443445632772
ENSG00000253054	0.0	1.1052677814043825
ENSG00000253057	0.6891764102752996	1.3580081955821763
ENSG00000167920	1.282358307857723	1.9653364444955148
ENSG00000135407	0.5600557945504316	0.8220534696130404
ENSG00000135404	178.64003965262836	171.04155344133295
ENSG00000167925	0.03349567690315381	0.6270242701174401
ENSG00000280334	0.16767506731609008	0.023600023802228805
ENSG00000067704	28.37829343720879	31.207560886711974
ENSG00000165152	3.8804543172666874	6.562527452088521
ENSG00000254879	0.0	0.22031915908393004
ENSG00000082497	8.716877705819721	2.2683564125401814
ENSG00000165156	8.187782442404366	7.9685527631290585
ENSG00000254873	0.028104201560287093	0.0
ENSG00000254872	0.019549684210539525	0.0
ENSG00000228739	0.0	0.13289792962778146
ENSG00000227908	0.20583964139720975	0.17382979524053196
ENSG00000151458	8.373511670929615	6.455145923689912
ENSG00000234006	0.12772213043052674	0.0
ENSG00000159208	0.8738259257385258	1.9924337602467723
ENSG00000159202	30.5835558828827	31.7113679816804
ENSG00000083544	1.4125722734627129	2.4720107115648355
ENSG00000159200	44.69971247848815	36.88653333991621
ENSG00000266289	0.433137469349341	0.2560465902867295
ENSG00000234003	0.0	0.10678915762361184
ENSG00000137947	6.2318067073253225	6.259044514919199
ENSG00000258498	0.0	0.023663181760664745
ENSG00000279466	0.14382385200189657	0.0
ENSG00000225465	0.021466931187015658	0.010575038571880552
ENSG00000267480	0.0	2.390901842127127
ENSG00000109971	402.53866978902937	360.3004293804717
ENSG00000265008	0.0	0.14020310123522822
ENSG00000105072	0.5785486052933112	0.7950127900624149
ENSG00000140471	0.9158939217086116	0.8938622622397445
ENSG00000258793	0.18241073912435662	0.08985916921986849
ENSG00000162704	29.51128983701265	26.591344590263567
ENSG00000235052	0.8856521412748368	0.581719884949675
ENSG00000185215	1.043974128748704	1.3977934161328043
ENSG00000162702	19.938481301018797	19.888046207578757
ENSG00000185219	1.490933030788989	1.8027736904046894
ENSG00000230024	0.2984903003853108	0.2940845538104787
ENSG00000230022	0.31849950821871104	0.10459947458085637
ENSG00000230021	0.015027810390017323	0.0
ENSG00000248773	0.0	0.1687431727334935
ENSG00000248774	0.25838603737768745	0.0
ENSG00000232888	1.112554755981613	0.8221000026974745
ENSG00000232882	0.0	0.42715663049444735
ENSG00000265956	0.0	0.9473723840608992
ENSG00000265957	0.0	0.7801890221677993
ENSG00000282542	1.3010869085738581	1.8800946797084856
ENSG00000109133	8.307503070802753	6.1728669053676795
ENSG00000259668	1.6520953640882938	0.5250678296457874
ENSG00000237560	0.09348550380123276	0.0
ENSG00000245281	0.03670096114334111	0.03615925130003432
ENSG00000102886	0.10678407626158794	0.17534655442692476
ENSG00000102882	16.82280431445242	24.274319385545144
ENSG00000269925	1.027626912013551	2.193661245535415
ENSG00000269924	0.0	0.17637251830920994
ENSG00000269921	0.25447849806006656	0.25072237007282777
ENSG00000269929	0.09381123726395484	0.04621328702736094
ENSG00000100629	0.4869202410753571	0.22575682343578873
ENSG00000180198	4.79546010239657	4.827018242861732
ENSG00000226632	0.4537723330576691	0.14902486940283807
ENSG00000039139	0.05311224980755925	0.0402525443910549
ENSG00000100626	0.7664391979852966	1.080506181413653
ENSG00000100625	3.6798859772044286	8.75515512034652
ENSG00000107937	15.427681122720871	8.781301822900872
ENSG00000233597	0.23371375950308193	0.3453961816888695
ENSG00000233593	0.0	0.01696931087110106
ENSG00000107938	1.5477460492398905	1.867575582065537
ENSG00000177483	0.14465602836494276	0.2302260546486232
ENSG00000270728	2.9487998913303137	5.178969032866249
ENSG00000177485	4.826829174243209	7.089690568466281
ENSG00000249825	0.0	0.04102447688478994
ENSG00000134827	0.042439825180887514	0.041813409132574364
ENSG00000134825	0.8117515714683314	1.5995400747833957
ENSG00000134824	7.636882186091636	7.042999666376919
ENSG00000223884	0.0	0.08925446417801204
ENSG00000279965	0.0	0.13086545019094808
ENSG00000144857	0.3453443199472452	2.3111117210391736
ENSG00000176681	0.7345494857545372	0.5911976451409854
ENSG00000123342	1.6856204709366114	6.2455199976617495
ENSG00000037757	1.7918054895236282	2.2642638577381446
ENSG00000267731	0.04611823414654854	0.11359381103847713
ENSG00000170917	0.1940345458960498	0.24147862315616914
ENSG00000116747	9.87976003257326	10.404234619943692
ENSG00000116745	0.0	0.07622536423478499
ENSG00000116741	1.1239669350148216	1.2339344506136714
ENSG00000151067	0.6095667881213188	1.416372050922854
ENSG00000174564	0.38104887922216996	0.3486085198121384
ENSG00000222014	0.04377857738984559	0.0
ENSG00000150337	0.2469663742847777	0.44240204725992627
ENSG00000272138	0.0	0.16810156371169313
ENSG00000006530	3.320755882696608	2.9476058444051496
ENSG00000006534	2.041838531559675	7.025940077384937
ENSG00000259125	0.07657515669725551	0.07544489975456536
ENSG00000272909	0.3599441857587572	0.5319470605689541
ENSG00000278272	0.6550809025487844	1.1294707255227265
ENSG00000130714	4.371183075380536	5.028084847001971
ENSG00000130717	4.131725391215198	5.156271569498124
ENSG00000130713	2.6987324682242666	2.956069962529645
ENSG00000204869	0.018069681271647677	0.05340891292692318
ENSG00000260941	0.3429786636274527	0.5491139296149161
ENSG00000198805	3.1223571020735483	3.1243375313919484
ENSG00000198804	8648.44944613104	11059.644871654235
ENSG00000250427	0.0	0.10844818787287482
ENSG00000139734	9.411655348937995	3.654281134275407
ENSG00000143315	4.3013288528319	4.253195306075674
ENSG00000242715	0.2589708196281745	0.15759164926666536
ENSG00000273373	0.7793738843218563	0.6747950665416229
ENSG00000213380	1.002867310576446	1.584464416832054
ENSG00000111775	2.25366839520829	1.97369246679354
ENSG00000162947	0.0	0.03080170315107429
ENSG00000143001	0.0	0.060452203176174064
ENSG00000163479	23.26637869976012	20.729379499681652
ENSG00000155561	6.184104727106091	6.432284214131817
ENSG00000243701	3.744754560254802	2.743460684227711
ENSG00000243709	0.03559469208719598	0.03506931088538495
ENSG00000243708	0.015139352842304903	0.0447476834576673
ENSG00000131023	5.311248615822902	5.555111931529142
ENSG00000171931	0.015332474427537036	0.015106165577280853
ENSG00000275481	0.06173301382166395	0.10136971397777889
ENSG00000275485	0.1346191254737752	0.0
ENSG00000275484	0.26038515565527115	0.12827092240669816
ENSG00000169836	0.0	0.012777662212767427
ENSG00000197928	1.2888758803918354	1.986360582754988
ENSG00000266482	0.6798945730998747	0.0
ENSG00000273165	0.450733679041658	0.1480269350095155
ENSG00000186298	15.419016543549981	15.201032997073304
ENSG00000205730	11.761079510477671	11.088331613443966
ENSG00000197927	2.1247367816398657	2.0416871721967156
ENSG00000186297	0.6967528160053361	0.04789316337332422
ENSG00000136717	4.779377235755333	4.641837557925751
ENSG00000039319	4.387072974823752	4.2297395421338635
ENSG00000136715	7.280453504355781	8.431679210530573
ENSG00000233822	0.5284482741804212	0.32691871569748027
ENSG00000185924	0.05570446571328628	0.7866457589029812
ENSG00000136710	5.196825044730613	5.9267135396300565
ENSG00000272686	0.44894420119886913	1.0742002258527585
ENSG00000136718	11.36644260669534	8.862753305433742
ENSG00000201435	0.48424145853875966	0.0
ENSG00000165948	2.347350297126752	2.647069896640748
ENSG00000165949	0.12984723942490975	0.0479740054624521
ENSG00000169612	3.2195262788689853	4.060167360260996
ENSG00000201433	0.5956598472290937	1.7606035455999012
ENSG00000165943	7.402194719586771	6.561029873058731
ENSG00000234832	0.08268988051214693	0.08146936963668666
ENSG00000133265	7.762890746403433	6.450381679340073
ENSG00000252796	0.0	1.069613982004241
ENSG00000257086	0.15781843549094396	0.3109780393165906
ENSG00000201998	0.36983276229059114	0.36437399386957664
ENSG00000119421	34.05353470219313	26.79357678617733
ENSG00000082068	3.17470874110622	3.532962790396165
ENSG00000142583	0.010056710404435619	0.039633089427319856
ENSG00000204311	0.13703086876402196	0.7020430533350313
ENSG00000204310	6.339815603419322	8.419638345812508
ENSG00000204316	0.055126587008097944	0.09052152181854074
ENSG00000204315	1.5513728214449929	2.021530663386454
ENSG00000204314	0.5212897372253674	1.7119848292112
ENSG00000085872	4.448399042320069	3.504022509997862
ENSG00000085871	1.2268870643430172	1.3129830967028806
ENSG00000126785	15.704973114196024	19.10979728565763
ENSG00000126787	1.1931065115619561	0.578705792281542
ENSG00000176871	39.3416811664044	17.857641060905294
ENSG00000265451	0.19738874702899586	0.2917129041829748
ENSG00000165119	59.14923248720626	56.92755839302197
ENSG00000165118	1.4058794708694	1.4823305532942617
ENSG00000146776	0.7789895144956249	1.694877176547769
ENSG00000234043	0.2710452190747152	0.0
ENSG00000165113	0.27871454549435853	0.45112970669566627
ENSG00000189001	0.3389202554727472	6.110694984803685
ENSG00000189007	0.7786332692908251	0.9427510553581632
ENSG00000240366	0.0	0.20854109083101555
ENSG00000115211	4.851934404362802	4.283662811284538
ENSG00000171241	0.9057128872422641	0.5056618690434941
ENSG00000280852	0.0	0.11423956396944522
ENSG00000171246	3.5346809015939775	3.3835737542022866
ENSG00000115216	27.88881863821501	25.249634022925413
ENSG00000177839	0.07622827037020112	0.10514438690596617
ENSG00000237021	0.09703444892391291	0.0
ENSG00000237025	0.380817893843777	0.0
ENSG00000000971	11.338087179252275	8.418761590954928
ENSG00000177830	8.751143016259785	8.910113264529983
ENSG00000148584	0.0	0.006905765582033005
ENSG00000272068	0.020890615374577152	0.0
ENSG00000001084	3.7619547648053686	5.399003909164264
ENSG00000235872	0.2598824816096046	0.2560465902867295
ENSG00000229018	0.2015256369367892	0.09927554922793855
ENSG00000229010	0.24685658705459998	0.0
ENSG00000229017	0.24387522730756372	0.2669728940590296
ENSG00000180834	2.152340668912103	1.8176330624424228
ENSG00000252869	1.5653386682997115	0.5140780378625035
ENSG00000087589	0.06639333471778221	0.07849603497841343
ENSG00000249368	0.24565533845579415	0.0
ENSG00000087586	5.816024375830793	3.8729670209047007
ENSG00000249363	0.0	0.1514065453978606
ENSG00000198380	30.276397044293674	22.805965252663853
ENSG00000188352	5.177658672068276	6.2047416106340085
ENSG00000135837	5.083163957474205	5.096242046416683
ENSG00000135835	0.2904973771871559	0.598438269088003
ENSG00000198840	778.5343065694339	959.4746555567061
ENSG00000170113	5.175873272526184	4.52016409912275
ENSG00000110025	0.02738944567116484	0.026985174724013405
ENSG00000135838	0.0	0.1466284895933452
ENSG00000113300	4.537723330576691	4.329776611028404
ENSG00000113302	0.0	0.04803771596107421
ENSG00000201700	2.804565114036983	8.289508360532869
ENSG00000280332	0.3030445545932908	0.16587310376253864
ENSG00000116885	1.376128076041102	2.3786250675847542
ENSG00000116883	2.52685518435541	2.3452363152758933
ENSG00000257045	0.08099827044150132	0.0
ENSG00000207438	0.0	0.614037656335768
ENSG00000168209	3.237923571891094	3.60903765356533
ENSG00000250899	3.27545111781667	2.472226739282426
ENSG00000117139	9.535335839256405	11.166019862418073
ENSG00000117133	26.682320876601853	25.060411849203533
ENSG00000250892	0.3542608565099347	0.558451089551688
ENSG00000280758	0.1170601091076306	0.23066458046700156
ENSG00000099875	4.112574317768079	5.360157101160499
ENSG00000172409	2.16894401944858	1.9944681769703139
ENSG00000172403	4.585146214654734	0.9970564423955738
ENSG00000172404	0.05221843501698029	0.025723842856579887
ENSG00000147799	1.5009702001474525	1.3702787960946312
ENSG00000128805	6.380664726495462	4.155142035354821
ENSG00000114650	6.388052454635578	7.672498453995824
ENSG00000252130	1.2581226679792072	1.2395526520422981
ENSG00000181026	6.822670865653278	4.82659310324147
ENSG00000246273	0.5077412326141886	1.8675885066727305
ENSG00000235718	0.0	0.016317929843568637
ENSG00000147027	51.536478227750145	51.80636009434158
ENSG00000235711	0.0	0.026788958547470387
ENSG00000162460	0.1328478211912255	0.0
ENSG00000132600	1.4518027911107072	1.5215253239464008
ENSG00000132603	8.778614321518326	5.955077478305835
ENSG00000110200	0.4435940659038724	0.23002451225897655
ENSG00000166377	1.0820023480812473	1.2214948689331755
ENSG00000231407	0.25359960842783397	0.14574959754783065
ENSG00000267905	0.15367480076914977	0.0
ENSG00000090512	0.0	0.06552971035994362
ENSG00000083828	1.0733202276351286	0.7321000943984869
ENSG00000262312	0.0	0.08976794163690416
ENSG00000138738	0.6648207310357711	0.9894800354697214
ENSG00000127081	1.9035698714971931	1.8261184381426907
ENSG00000127080	0.742672295006309	0.5519920394934779
ENSG00000127083	0.027484509079986768	0.16247300992469485
ENSG00000175203	26.71951814596866	27.41022162183313
ENSG00000139289	5.547262265464153	7.5529142975136505
ENSG00000128309	2.3896886178776664	2.4230870592326847
ENSG00000139287	0.019428362746972894	0.0
ENSG00000017260	22.49699670990313	16.204031343453444
ENSG00000138483	0.09322654118682491	0.09185050814994869
ENSG00000123500	0.01763877430211939	0.034756848471835924
ENSG00000167703	2.34180922590152	1.700732622338254
ENSG00000167700	2.953793208420739	2.328155941082188
ENSG00000167701	0.048845836528946	0.09624973422969949
ENSG00000123505	11.435728811708817	9.439617385353408
ENSG00000167705	0.5441096369600994	0.7252827096234178
ENSG00000250919	0.08345885026272486	0.04111349465856351
ENSG00000223263	1.2820869092740492	1.2631631787478657
ENSG00000182628	13.769808895348033	12.766053536170059
ENSG00000182621	1.9823317746693647	1.8225869223031328
ENSG00000206199	0.0	0.010141622095773505
ENSG00000264421	0.17713042825496736	0.0
ENSG00000206190	11.286298425378941	3.3674587417743225
ENSG00000206195	0.012138784984109575	0.03587884592475903
ENSG00000164949	7.269839479890427	6.010519657183953
ENSG00000164944	6.767826241207805	8.250258065631078
ENSG00000164941	3.020630008405965	3.262689789500351
ENSG00000235529	0.1013698233989271	0.0
ENSG00000132478	1.931754266888254	2.605061640834724
ENSG00000259569	0.0	0.2402756046531266
ENSG00000136999	1.9137773168737213	3.0515810799716956
ENSG00000200922	1.4022825570184916	0.0
ENSG00000259562	0.8716346253697674	1.0496068139955286
ENSG00000132470	0.03982225276550072	0.17655512556082428
ENSG00000132471	15.72094065775426	15.734558562463574
ENSG00000235526	0.0	0.1305434387485491
ENSG00000132475	15.713611646433492	18.097994125245545
ENSG00000279954	0.02029842060822907	0.0
ENSG00000231231	0.39179023711808847	3.396864892791117
ENSG00000231233	0.25399834995051923	0.0
ENSG00000231234	0.5505894702403893	0.27123135739984844
ENSG00000231236	0.025858456679557277	0.050953566564935035
ENSG00000176444	4.365034313727315	4.896908481099525
ENSG00000127337	3.9270456672629868	5.61016901879704
ENSG00000075142	6.370340962353534	8.38928766815316
ENSG00000127334	5.168387532672326	4.854609909897066
ENSG00000184508	0.6198885286589801	0.4835016388338434
ENSG00000273489	0.05412186765228163	0.017774341164369593
ENSG00000133874	2.0178455638467376	2.34307302696004
ENSG00000165637	59.19051042232139	56.44020407624218
ENSG00000165630	1.8767277545941847	1.0311881713906839
ENSG00000165632	4.794010318082922	3.9746082779566465
ENSG00000133872	58.12484648382735	56.202312202248265
ENSG00000214274	0.18827849716611914	0.37099897557629624
ENSG00000265094	0.47907162090311456	0.9440009520891522
ENSG00000276390	0.0	0.2565418448133963
ENSG00000214273	0.03246963952575378	0.0
ENSG00000150681	0.02398772727615381	0.04726733206291015
ENSG00000214279	0.016795898374769205	0.09101394082681127
ENSG00000214278	0.08248720923638185	0.0
ENSG00000150687	37.59002275489467	26.65085775340273
ENSG00000250220	0.5895728122939059	0.5808706588402595
ENSG00000156970	0.8721971936415283	0.34076620606301333
ENSG00000250229	0.0	0.8556911856033927
ENSG00000156976	42.16587967309997	50.11820805618111
ENSG00000115457	2.5274620788552293	8.90335280174707
ENSG00000157087	0.0	0.03261980663269205
ENSG00000115459	1.3816124600904052	1.5073909678886053
ENSG00000229656	0.6770450568672683	0.8894024058241469
ENSG00000270720	0.0	0.11278242667391657
ENSG00000156689	0.43945307554007135	0.3968861456620742
ENSG00000156687	0.006223147442389755	0.0
ENSG00000229659	0.7683740038457487	1.059845817785024
ENSG00000274180	2.9211613112338153	4.922263329880397
ENSG00000137218	0.35326922360157936	0.881739167810354
ENSG00000274184	0.09991523414679009	0.1312539671138307
ENSG00000247092	0.24224521293481396	0.5796262915334036
ENSG00000084112	17.39112042648069	14.552401001637119
ENSG00000084110	0.03923993163829436	0.02577383089166846
ENSG00000075884	0.008692956571985998	0.0
ENSG00000121904	0.27803145923151235	0.6793406642326876
ENSG00000121905	0.033806912474579405	0.0
ENSG00000121903	1.1032275731177883	1.0994374313894384
ENSG00000121900	2.8500873424229045	2.2464158154161056
ENSG00000117586	0.3414995572647772	0.43739668670493065
ENSG00000206623	0.0	3.718657956126894
ENSG00000175768	0.33248411889790797	0.2001857123290045
ENSG00000153130	15.474568999090616	13.623558068216077
ENSG00000175764	1.7708032063735633	1.5945871810926027
ENSG00000120053	10.440757256216886	9.274400442972416
ENSG00000124571	7.0453097818943595	5.493914951923215
ENSG00000120051	0.7398739985170846	0.504660035477762
ENSG00000124575	0.0	0.09957367400039481
ENSG00000120055	0.04581998824839183	0.0
ENSG00000168502	6.754872028312999	7.890905076556199
ENSG00000188747	0.16045187779949366	0.2766462861679622
ENSG00000118298	0.07024217347966355	0.1038080880004116
ENSG00000160075	11.965064509618575	11.405405871358436
ENSG00000160072	2.137924148372894	1.2085719036444693
ENSG00000111206	1.4701210885582716	0.7580526118633855
ENSG00000111203	1.3138826646240458	1.7507441657445417
ENSG00000249661	0.07376390436919189	0.036337570895486546
ENSG00000057935	2.8819689905302535	3.9488773286470376
ENSG00000213463	10.52100831287718	8.017160695722302
ENSG00000213462	1.133108074057793	1.3193620652531544
ENSG00000213465	4.037281834026367	6.427948901449671
ENSG00000204351	6.785384491535299	7.316813129728203
ENSG00000276809	0.45304513380597417	0.3188272446358795
ENSG00000275607	0.0	0.21461510318531699
ENSG00000279356	0.12670035338708252	0.18724536532027183
ENSG00000279355	0.3584108771932247	0.2118724181605845
ENSG00000279358	0.05943449248290295	0.058557233451887805
ENSG00000255970	0.23617390433995647	0.19038105325625726
ENSG00000114491	2.637675172563084	2.5637429208456317
ENSG00000092758	0.06966421314105527	1.5099911731047246
ENSG00000281376	0.0	0.03484816967118389
ENSG00000281016	0.08938852953105922	0.0
ENSG00000177119	21.627334912180277	11.0969690548287
ENSG00000091127	6.059535392282574	4.635074568477098
ENSG00000091129	0.06572397191445145	0.1537904639083359
ENSG00000219747	0.4985893536065747	0.16374337502287148
ENSG00000157379	2.260697029147764	2.8504506957450086
ENSG00000212332	0.6472073340085345	0.0
ENSG00000256304	0.27349257996929494	0.14969766791030012
ENSG00000082515	2.7092514334953806	2.140446434464534
ENSG00000082516	6.101682909091638	4.858707756466311
ENSG00000082512	3.446798712529602	1.8890743947301682
ENSG00000051523	6.275809692179273	7.526488377391773
ENSG00000093183	4.718846658352703	4.681707871716566
ENSG00000086200	2.847712269637552	3.4565270935696732
ENSG00000104517	8.559657041970267	11.565400430255105
ENSG00000104518	1.8156215124492743	2.644346685768108
ENSG00000121690	0.930919989746491	1.0766889993235715
ENSG00000258352	0.22324896430145139	0.0
ENSG00000067113	7.144963504808505	10.460570074005762
ENSG00000258359	0.26344251560425674	0.12977703891245196
ENSG00000090989	11.883341541728425	13.50630200803485
ENSG00000225383	16.745704321677135	7.48470172358793
ENSG00000134215	0.05554358085838613	0.08208562810595056
ENSG00000260162	0.1107065176593546	0.0
ENSG00000164176	103.74447069449876	49.500124514691215
ENSG00000151247	5.952448712923022	5.713732356844153
ENSG00000227712	0.07495496964018662	0.0
ENSG00000151240	7.860511822595772	10.21498215816219
ENSG00000282057	10.935238082566157	3.346139221773179
ENSG00000156026	16.600946644570996	17.29221068987399
ENSG00000123066	5.154300813397292	6.8924217577224125
ENSG00000123064	7.629480452403925	7.359721482811172
ENSG00000082397	9.031719509058735	16.012315785872943
ENSG00000263443	0.0	0.13236739897058472
ENSG00000263445	0.0	1.0202471828348145
ENSG00000143850	0.03442944385518547	1.619740252544018
ENSG00000143851	0.0	0.011228592428761081
ENSG00000143858	0.0432914604687983	0.0341219793590239
ENSG00000271596	0.0	0.4948960215243503
ENSG00000267565	0.3340424949721469	0.3291119944628434
ENSG00000170264	0.5895353933543087	0.8712506883119085
ENSG00000068654	5.352302680830991	4.046952820439154
ENSG00000170653	3.3654781368443794	3.207769651293922
ENSG00000068650	3.2005493677410324	3.776244396963054
ENSG00000196754	0.1288632343399252	0.5924856007528279
ENSG00000196757	1.6832460702505785	2.0580159352452796
ENSG00000196756	0.9487014337019513	0.7762750304177937
ENSG00000013288	13.63892353502004	15.956698044415258
ENSG00000271699	0.03185497526591935	0.0
ENSG00000280339	0.600793265426205	2.0207111792988712
ENSG00000270218	0.0	0.22518189094826127
ENSG00000141519	0.18920467389146195	0.24633013499826614
ENSG00000233041	0.0	0.14094806989216355
ENSG00000280336	0.0	0.10002423361125633
ENSG00000141510	14.606292787965337	13.231330652389001
ENSG00000267927	0.11645253068665673	0.22946735946111746
ENSG00000181827	4.151222560180166	5.461617899799517
ENSG00000129204	0.1791736363892305	0.26479352349528235
ENSG00000177150	3.3072419204195995	4.0517827662677215
ENSG00000177156	51.2493442735437	37.516576939516476
ENSG00000124635	2.621530338173517	2.0243851996248687
ENSG00000197157	37.63122322859223	39.3101239546254
ENSG00000008838	7.2897745336991155	6.934515468506668
ENSG00000197153	0.08685104869275818	0.08556911856033929
ENSG00000224569	0.23398457498338676	0.3073745857903265
ENSG00000223718	0.0	0.10889337747826427
ENSG00000122335	4.9080679692061615	1.9058488736038601
ENSG00000253227	0.3651513349198242	0.35976166483325284
ENSG00000095587	0.8010093958383139	1.0251287483029237
ENSG00000095585	0.018415749038820133	0.036287861496176715
ENSG00000253223	0.0655719071961886	0.032302029656241085
ENSG00000158747	4.3124741493763485	7.6363955806120964
ENSG00000270433	0.0	0.03406064041307804
ENSG00000113141	16.35482659907281	17.004119713913575
ENSG00000113140	1197.5556895799964	810.329899450409
ENSG00000270069	5.341261531365227	10.000986747357427
ENSG00000158748	0.0	0.06685087387526506
ENSG00000065427	32.86826126266221	28.255701806529746
ENSG00000197483	0.9787939530682174	0.9299058976240455
ENSG00000232310	0.09588256800126438	0.0
ENSG00000232311	0.0	0.14261519760056549
ENSG00000196284	0.9310832885794249	1.3760106097022857
ENSG00000270067	2.1128562294090276	0.8921443975461383
ENSG00000178338	2.0103122737417096	2.069061286789004
ENSG00000276115	0.5621622723013997	0.4800160743292975
ENSG00000116667	0.44787148662772713	0.991325765109755
ENSG00000116661	2.1061286240003407	4.235359608124808
ENSG00000116663	1.189346221745115	2.8196229431740734
ENSG00000116668	0.7803526020310105	1.1450726891707959
ENSG00000174485	4.4290110470756305	4.469764086334582
ENSG00000170906	2.7739698582474883	2.75982015720367
ENSG00000174483	0.09858194705158477	0.02158374837567549
ENSG00000170903	5.010310252696824	5.0272904768285525
ENSG00000170909	0.3875790560665312	0.031821529215097386
ENSG00000167508	4.138175364362392	3.4585016861413367
ENSG00000171051	0.1556890425679744	0.02556517613117307
ENSG00000171055	7.877131642737124	10.075768497295712
ENSG00000171056	0.0	0.0206206675635146
ENSG00000099250	15.445797941011177	37.123644454391254
ENSG00000099251	0.3575541181242369	0.26420743778590816
ENSG00000099256	2.890062805362284	4.128737526070472
ENSG00000272498	0.0	0.23516335774561328
ENSG00000240137	0.6511203166808958	0.8820758594037393
ENSG00000240132	0.12731947554266254	0.0
ENSG00000240131	0.4314715560056897	0.0
ENSG00000135392	3.2289312911967554	2.991345260411861
ENSG00000135390	13.458539479838713	16.151144327613025
ENSG00000084710	0.26692490179862893	0.20036957230633692
ENSG00000250508	1.4074570313986334	0.428240284307971
ENSG00000115317	2.5793401248724	1.3037813882610843
ENSG00000115310	145.69217665851602	170.76087782299376
ENSG00000099785	6.955726474163926	7.391727671666493
ENSG00000115318	29.929074423461362	16.081228229096997
ENSG00000143322	10.438897260846414	5.797716038233443
ENSG00000143320	24.23144258527953	73.06824823975154
ENSG00000143321	41.51804804331384	51.58309821998877
ENSG00000143324	8.066865488066838	6.927321375083066
ENSG00000172771	0.0	0.008514066874343681
ENSG00000172775	7.618197576845801	8.939778052490933
ENSG00000199942	3.589843345967338	0.0
ENSG00000199944	1.269991749752596	0.0
ENSG00000005700	14.423477729333056	12.385791441695062
ENSG00000048405	4.113168515252582	3.960876772303639
ENSG00000255548	0.0	0.12123595408457576
ENSG00000186395	3.7711101533378644	3.1222253711988204
ENSG00000172889	2.2937453811630317	1.9481805782685941
ENSG00000172888	4.866528117438365	5.36625104306461
ENSG00000281912	0.19681158694996373	0.07756265132662334
ENSG00000186399	0.12146999817168977	0.3739909027986857
ENSG00000205476	0.6866354614686223	0.4864723801470375
ENSG00000174738	2.8566085903799374	8.671224553079742
ENSG00000163083	0.9243510488211779	1.3039676072748332
ENSG00000163082	0.12106036463468992	0.039757833863467
ENSG00000182899	47.72942120845472	53.01721168442923
ENSG00000272767	0.0504191481175188	0.19869982587045076
ENSG00000085449	29.3716674234388	44.35097366498296
ENSG00000169155	2.538902961998313	2.586063300222959
ENSG00000072858	0.0	0.041138999307855424
ENSG00000149201	5.243746744907177	3.2691018886608494
ENSG00000165861	6.571118261912509	7.349010050498796
ENSG00000201579	0.0	0.637654489271759
ENSG00000165863	0.0	0.05501125415534048
ENSG00000175283	11.078703149037958	12.247847759485882
ENSG00000175287	0.1847260726912867	1.1374968590782666
ENSG00000244371	0.8677107535142047	0.4885161464770751
ENSG00000234255	0.0	0.0788850914563001
ENSG00000146122	3.9382978428838897	4.648011480579757
ENSG00000203965	0.6844240250244531	1.4416536279187597
ENSG00000258659	0.07506642684411256	0.04930562593625498
ENSG00000258658	0.16869564595711176	0.0
ENSG00000119547	0.004146209359177503	0.02859507627139587
ENSG00000119541	13.05633928407298	13.293950835431621
ENSG00000087157	2.1284192043688526	2.3908511525242835
ENSG00000127914	11.672904949098903	7.6731440376244935
ENSG00000087152	9.0025429127435	8.656992696455378
ENSG00000280151	0.1794921672983669	0.0
ENSG00000054148	39.91807814917155	36.161180391604915
ENSG00000040275	6.87608679413882	8.024008092757793
ENSG00000115946	6.141934670082487	4.488858678403737
ENSG00000243687	0.2033521532836483	0.20035065523946508
ENSG00000076344	0.0561146833988225	0.0829296376210041
ENSG00000280153	0.42457672037565763	0.446197254057278
ENSG00000109445	10.457400519847678	6.720516241820023
ENSG00000246422	0.027140952716486935	0.0
ENSG00000198910	0.21762488288903437	0.11614022221412075
ENSG00000080493	4.105714268127338	2.1098043046542214
ENSG00000280152	0.36258824197148065	0.1299041466880763
ENSG00000126353	0.16102766204997032	2.776390359987085
ENSG00000126351	3.346617144268301	5.031596970094961
ENSG00000249558	0.06459650934442186	0.06364305843019477
ENSG00000065621	0.26459761583898966	0.5882283928853078
ENSG00000134371	15.418819864615879	13.989319789299863
ENSG00000164050	3.0566964686843026	4.646826016137607
ENSG00000134376	0.0052912163145104624	0.041704939475992735
ENSG00000134375	19.754101674275862	13.138622986463709
ENSG00000204936	0.16147835922484027	0.05303164085106993
ENSG00000120697	6.6573268522810425	8.463308444664369
ENSG00000229117	167.53152195909155	173.9577710364765
ENSG00000229110	0.13302285125867114	0.13105942071988724
ENSG00000229111	0.2483747702468177	0.0
ENSG00000162849	0.5047165712409817	0.488058257983189
ENSG00000110696	14.346441671527971	13.163834832818536
ENSG00000110697	4.039199996770894	3.7636347464165354
ENSG00000139438	0.12658972035416796	0.08908660247751604
ENSG00000229118	1.2000084118407837	0.6448888189717629
ENSG00000110693	0.4079159689188034	0.5606267622116341
ENSG00000125877	8.970274898783668	8.229468464150447
ENSG00000125875	14.937159009009182	16.024582102542702
ENSG00000125872	0.025003552279675923	0.04926899471341972
ENSG00000120693	0.9173765321469914	2.607219124403139
ENSG00000125870	15.956006816799592	13.354789073355597
ENSG00000125871	4.120405595622827	4.542196361935818
ENSG00000160993	1.2518647048815599	1.9217891354868586
ENSG00000252908	0.6410434546370246	1.8947447681217984
ENSG00000185513	0.2270137023166529	0.37898445568109795
ENSG00000252906	0.0	0.4637487194703703
ENSG00000168348	0.0	0.022009979052194803
ENSG00000259300	0.0	0.05382797636709655
ENSG00000259301	0.0	0.228676092704355
ENSG00000259308	0.33321565711330486	0.6565947216263658
ENSG00000135972	3.655454059862303	3.9477971931101705
ENSG00000135973	0.0	0.050739148342970886
ENSG00000135976	1.663597258957201	1.8516378550931745
ENSG00000135974	3.882158085705555	5.702514140635027
ENSG00000253811	0.11955517360015558	0.0
ENSG00000269176	0.0	0.4345744881013299
ENSG00000122986	0.16425869431453047	0.3056868592821231
ENSG00000261438	1.374786820606364	1.0835958641219436
ENSG00000118260	4.9489224195058865	5.984029429556468
ENSG00000138400	0.21642946217648742	0.1705879534000333
ENSG00000276417	0.14280671019141639	0.28139773783987104
ENSG00000250999	0.16396970216050571	0.0
ENSG00000250990	0.3542608565099347	0.46537590795974
ENSG00000250995	0.3169000128855348	0.43711155196783485
ENSG00000254297	0.10387278200136975	0.0
ENSG00000254294	0.04445809956201294	0.0
ENSG00000254290	0.0	0.027875606088382913
ENSG00000205084	1.1190284744287213	1.2568631130184498
ENSG00000273153	0.5384765018951008	0.0
ENSG00000205085	0.48119176765094107	0.1467419352332627
ENSG00000260852	1.2606701195974896	1.24206250302087
ENSG00000260853	0.5547491434358868	0.24291599591305107
ENSG00000260855	0.09693197398745333	0.5157067413234734
ENSG00000277290	0.5244900992484748	1.8947447681217984
ENSG00000114993	2.044166540660722	1.9344946583621159
ENSG00000128965	16.091498963337557	6.766945600434994
ENSG00000114999	4.60795824228502	5.0247108902899456
ENSG00000109193	1.5191394367700326	0.20148110598517388
ENSG00000227516	0.16702124748607344	0.1645559972314217
ENSG00000227517	0.03225955558921045	0.09535020400325368
ENSG00000274528	0.07772466828739907	0.07657744443910271
ENSG00000227518	0.23027561661610535	0.20418905301346785
ENSG00000004487	12.149159345885321	13.690271765251707
ENSG00000279948	0.48775045461512745	0.3540903647519761
ENSG00000171135	15.190484975640002	16.44078145101794
ENSG00000256325	1.4397767430350288	1.9504725554194984
ENSG00000171132	1.5692883520610652	2.1284325059745273
ENSG00000162545	6.898264938235516	13.136414013785165
ENSG00000122678	1.3050884684887945	1.3153844334074887
ENSG00000166439	2.0563703814541907	2.899155678693331
ENSG00000257671	0.27830297646675317	0.0783414848012557
ENSG00000166432	0.2776944962527968	0.15003635041688448
ENSG00000122674	1.1722393137197031	1.2374324406953123
ENSG00000166435	1.4297540841095429	1.9414565035454483
ENSG00000253746	2.212598083046478	2.8683419932639684
ENSG00000253741	0.011841935738368684	0.07000288552174133
ENSG00000173269	0.012618965642461115	0.11189437607018494
ENSG00000127463	12.520210683734678	9.278022503056507
ENSG00000160949	1.3630399429210818	1.2683145965771003
ENSG00000110881	1.7222812397428156	2.5279753955880913
ENSG00000110880	96.6261129491419	71.70703925345211
ENSG00000262180	0.6852783536560954	0.4501090512506535
ENSG00000160948	7.214927924038893	6.791722424336826
ENSG00000164463	1.8283226722498456	3.8446434624380124
ENSG00000110888	3.585244821662149	3.6192515053613477
ENSG00000160783	1.469057916876515	1.6842175716638208
ENSG00000160781	0.05519439338818171	0.1359492966057051
ENSG00000160785	5.408392124477736	4.137366026647421
ENSG00000160789	67.41556204828426	90.45948250154007
ENSG00000243986	0.0	0.05417979320609718
ENSG00000063241	4.412990841869445	3.565541708613956
ENSG00000173678	0.03248531020120057	0.3200582378584119
ENSG00000063244	32.14174745516017	25.67229515106461
ENSG00000063245	5.9148048999036105	6.6820514713650505
ENSG00000059769	5.492002218671029	6.205911904869154
ENSG00000156603	6.674074953066037	6.5755649417635365
ENSG00000238178	0.22086813039175585	0.0
ENSG00000224261	0.0	0.07484883395515006
ENSG00000274104	0.0	0.24561506253430718
ENSG00000224269	2.184086106506677	0.0
ENSG00000152779	0.9188068543194584	2.729451356766975
ENSG00000152778	3.403198315214989	4.575230517295351
ENSG00000243989	0.0614699203076599	0.020187539386381414
ENSG00000166333	0.44435130394615807	0.4758615591580292
ENSG00000215182	0.0	0.022804699753873087
ENSG00000196418	0.6556610051855333	0.3817174538390163
ENSG00000196419	84.75109176724898	70.04735410250765
ENSG00000274818	0.14793310491623649	0.5829983901913226
ENSG00000274816	0.0	2.0723770901332172
ENSG00000196411	6.736186231943373	7.945561393592343
ENSG00000151952	0.018976476666728952	1.1965684467417053
ENSG00000196417	0.7742998953854535	0.6124458542454615
ENSG00000136634	0.034029101484776336	0.0
ENSG00000121988	0.6941414039788737	0.6620693457452471
ENSG00000121989	1.183137070264346	1.0971047992669791
ENSG00000213918	0.9705530747511507	1.3838872011207686
ENSG00000116106	2.058314666695927	4.240225086722134
ENSG00000224885	0.0	0.18472442029042604
ENSG00000053501	2.7134254003352467	3.3826377184897596
ENSG00000229727	0.020780970279989996	0.0
ENSG00000256898	0.12652173446783382	0.12465426106064462
ENSG00000255417	0.1026060407574506	0.0
ENSG00000263300	0.0	0.27747308319775293
ENSG00000105298	2.0808063749306647	1.5932791606938175
ENSG00000225138	1.5802570517028467	3.268016313217979
ENSG00000225137	0.03662108962833928	0.0
ENSG00000277452	1.8009247555020091	0.0
ENSG00000277450	0.4384987800448703	0.21601324718000958
ENSG00000181274	0.4562329150715381	0.9289643350258252
ENSG00000278886	0.0	0.11695955358776534
ENSG00000265688	1.3497432105550018	1.1198491505521975
ENSG00000136630	0.5113624024180506	0.24604901140804272
ENSG00000266631	0.0	1.5422341135875104
ENSG00000156831	5.851048582945762	5.698170909145963
ENSG00000161594	0.0	0.027981462820364112
ENSG00000152104	14.494738957895553	18.44587976835145
ENSG00000152102	28.88057043282831	28.67392036394074
ENSG00000185442	0.04336025085047515	0.056960332303425336
ENSG00000058404	0.0989967830423644	0.07315168549557134
ENSG00000229463	0.3875790560665312	0.0
ENSG00000080815	9.236709875927573	11.013787322087301
ENSG00000275131	1.0936256361296879	1.9313385511971122
ENSG00000080819	4.681925394955357	5.553473140607944
ENSG00000267662	0.8413695342110948	0.1184215480076124
ENSG00000278881	0.0	0.09611024186125064
ENSG00000270299	0.1488052234419033	0.048869614505720665
ENSG00000224185	0.08061025477471567	0.0
ENSG00000224186	0.11133912633169377	0.069806386193961
ENSG00000224183	0.14022825570184916	0.5526338907021913
ENSG00000126882	0.08568229480964051	0.20501420931668848
ENSG00000110455	0.8549446691606045	1.37731618486025
ENSG00000224189	1.7621757302792669	1.4217421059499786
ENSG00000278882	0.9505322187027374	0.9365022684450196
ENSG00000104388	36.72621171618292	37.5681574514139
ENSG00000121350	2.8334680558235648	3.023317634374258
ENSG00000100802	0.34900079665602807	1.140955192682346
ENSG00000104381	0.963463632462853	1.963950648102555
ENSG00000100804	41.49167380041569	31.936916063242776
ENSG00000042317	0.7541962064523202	1.7370331838136395
ENSG00000248458	0.7569414494632688	0.40156787905695557
ENSG00000279059	2.6649256992409	2.068647557277548
ENSG00000248459	0.49736130101148474	1.7967407283913608
ENSG00000079999	9.198913918309021	11.214309635307426
ENSG00000188026	2.6365791830764107	3.354263888802804
ENSG00000214041	0.08974608364918345	0.44210711256175295
ENSG00000214046	3.130677336599423	3.7784735782894003
ENSG00000188021	15.896513752754304	19.220685106408126
ENSG00000023902	4.02934625370858	3.0405386339928633
ENSG00000250073	0.08752869016500338	0.08623675797693492
ENSG00000023909	6.03550691699767	15.587946348810146
ENSG00000111328	9.998180156297387	9.914432841856444
ENSG00000111325	0.2629279794409672	0.25904713626665216
ENSG00000111321	6.934599855217559	20.4861735279411
ENSG00000115661	2.588829336034138	3.264183695081624
ENSG00000109606	12.74939769556827	14.511209930812745
ENSG00000114209	12.228760252961258	10.063842821825553
ENSG00000118785	3.0160252152676907	0.9143102715624362
ENSG00000114200	1.528770081629504	0.36579271156147636
ENSG00000005513	0.015187175707781497	0.08977806888663756
ENSG00000276925	0.0	0.9428824675487623
ENSG00000225756	0.0	0.24802643060967908
ENSG00000234222	0.10361693771072597	0.0816700331086982
ENSG00000225750	0.2412529130354394	0.0
ENSG00000265379	0.7736731349067539	0.76225364234785
ENSG00000137691	0.7628586634328023	1.4781442939824383
ENSG00000105568	28.14747076935867	26.97406243443531
ENSG00000150961	33.22731136315913	32.04830893580207
ENSG00000258667	4.041099451370362	3.234930091915266
ENSG00000226121	0.1282838756164109	0.07777870328017938
ENSG00000226124	0.1242791040193641	0.02448894641220936
ENSG00000137693	21.071656314232126	24.373471850410493
ENSG00000272209	0.05888850633148521	0.11603861222093254
ENSG00000137692	16.312670498586876	12.56104325690157
ENSG00000152484	9.847019765165461	9.267654390370529
ENSG00000255836	0.6113998266769312	0.8214211422493346
ENSG00000255837	0.09747945363778074	0.38416258875749715
ENSG00000255833	0.0	0.011196364491687143
ENSG00000260306	0.12127849141781548	0.23897681760094755
ENSG00000239763	1.4230351529997376	0.5608124049409129
ENSG00000260300	0.04406518018781512	0.06512216060647753
ENSG00000144136	37.40224761011559	20.963820318622123
ENSG00000144134	0.6721993615534713	1.390783027199922
ENSG00000222588	0.5217795560999039	0.0
ENSG00000261651	0.17806762628806241	0.0
ENSG00000261656	0.0	0.06394991984981963
ENSG00000091009	2.5683642819943424	2.2078471644350235
ENSG00000226291	0.6686380404326583	0.0
ENSG00000261659	0.3219647063947915	0.20525513104301982
ENSG00000219665	0.3656886260747713	0.24770008004308738
ENSG00000227982	1.1392309631067012	0.18706930009665146
ENSG00000105383	0.011265198784416333	0.0
ENSG00000227986	0.40645871217927293	0.2402756046531266
ENSG00000214954	0.22025380476730233	0.2604034039957969
ENSG00000214955	0.08361436364830757	0.0
ENSG00000119782	0.08027377786152366	0.15817785780384722
ENSG00000119787	3.280031926981828	3.3402441551041533
ENSG00000090661	0.033165588931701205	0.42478879994846924
ENSG00000061676	17.502877415062777	18.79053387160221
ENSG00000151365	0.0	0.05648728013991733
ENSG00000151366	3.781721284991045	3.375817884379901
ENSG00000202358	1.2581226679792072	0.0
ENSG00000218537	0.13680805434326748	0.2695775076596054
ENSG00000213707	0.0	0.11779052732551144
ENSG00000185834	0.1354317157683855	0.0
ENSG00000185837	0.10667125631836386	0.21019355589306798
ENSG00000185838	0.24080410252177872	0.18030985558113852
ENSG00000159176	66.45498309756482	38.80756075277957
ENSG00000170049	0.1616605218571536	0.1158359246886689
ENSG00000199165	1.4632513638453826	0.0
ENSG00000123552	2.282388601064503	2.446388257933933
ENSG00000170044	0.09184540724331641	0.012927108554437221
ENSG00000023041	6.034155037244992	7.378281721114634
ENSG00000280183	0.12581226679792074	0.12395526520422981
ENSG00000107295	0.0	0.024726348577279247
ENSG00000280186	0.028875831289956067	0.0
ENSG00000280187	0.4350973674006955	1.0716882172634605
ENSG00000107290	9.386745445926746	10.378956102149884
ENSG00000275139	0.0	0.016767652815237153
ENSG00000204248	0.24966455021100736	0.2754970137625167
ENSG00000095203	0.4442311539939275	1.2625218977839119
ENSG00000204241	0.016693839964505852	0.0822371861163975
ENSG00000100473	0.14870933496136446	0.05494288888505629
ENSG00000196659	0.7372717850194309	0.9244958291059808
ENSG00000196652	3.790052987661603	4.051675156403119
ENSG00000100478	0.7361837818377571	0.7987675230417938
ENSG00000196655	2.802382573092207	2.2707447026518053
ENSG00000196656	17.705929153679264	31.426891133907745
ENSG00000233723	0.012158519280507152	0.023958116648938925
ENSG00000279057	0.2567434052265261	0.08431794899461277
ENSG00000233729	0.07867862388882244	0.19379329890199576
ENSG00000280279	0.22479338700296428	0.5062295182004806
ENSG00000239351	0.2514678558040633	0.4129269419941653
ENSG00000281183	0.8255224514379556	1.48143644813728
ENSG00000270313	0.0	0.307018828167884
ENSG00000177613	6.7719486992288855	6.461979720756438
ENSG00000129566	1.9845863306956617	1.7738142890123298
ENSG00000171316	0.24574213223925515	0.054671118618518505
ENSG00000171314	166.3343010624177	167.05554387628388
ENSG00000197217	17.98034327357119	14.757765733587393
ENSG00000152952	125.51657670710742	84.79020008639216
ENSG00000171310	1.772941347505819	1.654837158849445
ENSG00000253503	0.1880155383711944	0.0
ENSG00000145723	1.1749397608304148	1.7760400504632832
ENSG00000158623	2.8784229534740526	4.085672156435625
ENSG00000230918	1.1568831095402556	1.9687582356265563
ENSG00000207342	0.0	2.0095777843716043
ENSG00000142444	4.335559596578911	4.4495482343171595
ENSG00000230912	0.0	0.48523951378728986
ENSG00000230910	0.0	0.022495273705652286
ENSG00000230911	0.26395906955642195	0.13003150369463323
ENSG00000138653	0.036197667511098465	0.05349507949792655
ENSG00000274515	0.31824852357866473	0.47032671549122657
ENSG00000012211	1.9177113992037478	2.2838971062207025
ENSG00000277702	2.2120513575502962	6.538203777321699
ENSG00000065548	27.41922347649853	26.208109632660715
ENSG00000263657	0.8179981582607867	0.230264121125913
ENSG00000232454	0.5752954080075863	0.18893466348792862
ENSG00000232457	0.19067864797985154	0.0
ENSG00000232450	0.6299023250778251	0.3546313737126361
ENSG00000232453	0.3469565089530288	0.3038536856094522
ENSG00000276250	0.1587489687190745	0.0
ENSG00000138658	0.29576870366642904	0.26954789352056785
ENSG00000232458	0.0	0.06097094718136342
ENSG00000276259	0.0	0.1519268428047261
ENSG00000275132	0.22511559443775114	0.0
ENSG00000222364	2.1034238355277375	0.690792363377739
ENSG00000222365	2.958662098324729	1.4574959754783066
ENSG00000278637	0.21573577800284485	0.0
ENSG00000281584	3.2052172731851236	2.105271964579776
ENSG00000101439	9.563604989679565	16.421975967280268
ENSG00000277511	0.15653386682997114	0.07711170567937552
ENSG00000105993	16.273629012282683	11.929897887530114
ENSG00000105991	1.0604105984543142	0.8880450075088381
ENSG00000105997	0.9535260861472696	1.262869829194046
ENSG00000162062	0.33018005547176815	0.3950151145874107
ENSG00000162063	0.6721354338918875	0.5045444936510732
ENSG00000230149	0.12772213043052674	0.0
ENSG00000162065	1.471326877269916	1.9304211656602892
ENSG00000162066	0.8479216560991336	0.6835142028840661
ENSG00000185158	0.8573101447143778	1.129727616082811
ENSG00000162068	0.06778405109454944	0.16695887936622092
ENSG00000185155	0.06634752364404888	0.0
ENSG00000230140	0.0	0.0706241393868615
ENSG00000282757	0.14290777651143863	0.14079844349100412
ENSG00000248632	1.283445052186416	0.4683338056798231
ENSG00000049759	8.371940030239431	7.182869279151557
ENSG00000184828	0.0	0.01734206769985956
ENSG00000267270	0.10267311814299698	0.2456685851018675
ENSG00000237737	0.06361962451501664	0.06268059251820694
ENSG00000267277	0.19738874702899586	0.09723763472765828
ENSG00000266649	0.0	0.8961630660035532
ENSG00000240750	0.2266315243666249	0.0
ENSG00000242190	0.0	0.17637251830920994
ENSG00000164733	89.0755252697368	193.11831485911304
ENSG00000237483	0.4537723330576691	0.0
ENSG00000130035	0.0	0.021606016578278545
ENSG00000242198	0.1939756851207135	0.5733377540426191
ENSG00000102967	0.9530901817967035	0.8719494417667863
ENSG00000275236	0.13830732069223478	0.04542196361935818
ENSG00000263874	0.2561463275399528	0.3364874429645477
ENSG00000137745	0.07125218356057261	0.023400164743917762
ENSG00000154175	18.8476585765342	31.200809387613237
ENSG00000133048	7.011412785092458	111.20784103390925
ENSG00000154174	18.342386875394652	19.351931899398803
ENSG00000248098	0.0698231978598419	0.0
ENSG00000180251	0.1052181641711061	0.04442791439320876
ENSG00000180257	1.5048059342989974	1.1820688659128442
ENSG00000107872	0.7787454231032116	1.2531767363397164
ENSG00000107874	13.299835696594645	15.921491978587207
ENSG00000233491	0.014284711956045755	0.3799944409751909
ENSG00000233496	0.11236988770765874	0.0
ENSG00000249947	0.8258842053605839	0.4068470360997727
ENSG00000173020	5.423141063722227	5.163996806141406
ENSG00000198300	0.03627374581638693	0.04288601005664773
ENSG00000198301	9.563317994126683	9.099225447597236
ENSG00000251632	0.0	0.05858309795429589
ENSG00000223963	0.2545988188629318	0.0
ENSG00000147316	1.9624782997455719	2.0081387005362488
ENSG00000223960	1.3963243457039916	1.1768159831998672
ENSG00000223965	0.0	0.04784709010408582
ENSG00000091831	0.09383532849078173	0.04865805773296863
ENSG00000144959	12.137560501847243	9.944651460805655
ENSG00000075945	6.895917435880408	7.753304726123148
ENSG00000266294	0.0	0.6315815893739328
ENSG00000268912	1.5242928390951898	1.5281413902611247
ENSG00000267762	0.14475174782126363	0.14261519760056549
ENSG00000173889	3.966406646295699	4.205753281329519
ENSG00000087053	13.079109346978159	7.781489789655302
ENSG00000226519	0.19796930216731645	0.0
ENSG00000205054	0.016293769725705058	0.17658599267172415
ENSG00000259138	0.550214409293359	0.0
ENSG00000052850	0.0	0.011533229023350076
ENSG00000258842	0.8361436364830757	0.0
ENSG00000258843	0.0	0.33834728002174974
ENSG00000278932	0.2506207123181985	0.14109801464736796
ENSG00000011523	1.1084260592181419	2.745545155709367
ENSG00000278939	3.589843345967338	0.8842142251235059
ENSG00000189089	0.05782608482550481	0.22789026420708916
ENSG00000113520	0.0	0.0810709864110794
ENSG00000117862	18.004844467635774	14.19492671324306
ENSG00000113522	9.499527890100092	11.62618182097456
ENSG00000281527	0.0	2.0723770901332172
ENSG00000117868	19.639067966764472	27.178562773502524
ENSG00000224677	0.4260098907397949	0.4197219423054617
ENSG00000008988	99.77600072589934	104.04686043466971
ENSG00000277734	0.35179213973983064	0.4621328702736094
ENSG00000126254	19.25309795420493	16.654170921977183
ENSG00000264256	0.0	0.6766945600434995
ENSG00000128881	1.2037244710243118	1.0832770854362066
ENSG00000128886	0.07011412785092458	0.0
ENSG00000026652	0.9287783203516249	0.9150694598010967
ENSG00000229093	0.10856381086594774	0.0
ENSG00000116157	3.701826927575722	5.2943045708903
ENSG00000125931	0.0	0.07535916691393517
ENSG00000115163	0.37337629354804014	0.1337691717282157
ENSG00000258260	0.12418738512340885	0.0
ENSG00000240490	0.23371375950308193	0.230264121125913
ENSG00000260773	0.1346191254737752	0.1326321337685259
ENSG00000240498	0.09558754471510664	0.2040494365669629
ENSG00000240499	0.09732441112910294	0.0
ENSG00000156194	0.04055607314935987	0.013319153822908806
ENSG00000229368	0.12772213043052674	0.0
ENSG00000118515	15.567694103777745	4.101614224827312
ENSG00000118514	0.09387665653680279	0.11561378466573037
ENSG00000118513	0.049014791725386926	0.0
ENSG00000118518	9.6512856489893	10.019246137018063
ENSG00000212420	0.0	0.6197763260211491
ENSG00000150938	113.36397150083778	64.29548467225999
ENSG00000021488	0.0	0.05107128755045279
ENSG00000254620	0.26552095754196287	0.9156064461338079
ENSG00000122824	0.0	0.06457260650853257
ENSG00000116809	4.000474011720677	3.206319271526864
ENSG00000253932	0.21227213019087257	0.07605053541773274
ENSG00000253930	0.4226660140463899	0.31232056617392284
ENSG00000124251	0.15498912472309642	0.15270146979928967
ENSG00000169885	0.17400145472698214	0.3142941558495874
ENSG00000169884	0.1280136225501856	0.2522482574525026
ENSG00000022567	0.6881089127376985	0.7087683728336653
ENSG00000136478	8.304522695270276	6.0015530070099405
ENSG00000196597	0.7135803924940485	0.6743520431761918
ENSG00000196591	6.495431576446302	6.107889479541456
ENSG00000276600	1.0956521335358804	3.9580940625441805
ENSG00000263235	0.126047870293797	0.3725621735070952
ENSG00000180066	0.0	0.09752362777097491
ENSG00000137309	191.89155100838516	352.21326627529254
ENSG00000062716	31.036754709070927	22.02544905048467
ENSG00000270742	0.0	0.14109801464736796
ENSG00000270741	0.0	0.22480022672631506
ENSG00000256712	0.0	0.34449904874941795
ENSG00000256713	0.0	0.06829667032364876
ENSG00000168826	1.351316939681371	0.9640965071440096
ENSG00000168827	4.642809741483721	4.926714003469933
ENSG00000168824	0.03091139505712404	0.0
ENSG00000086619	1.4940940059111403	1.1504186197046173
ENSG00000128739	0.7813332649553356	0.5433887351390614
ENSG00000128731	5.2531505746120395	5.082896223465503
ENSG00000112655	12.240136574826302	12.169703763335487
ENSG00000112651	3.8970089493196047	2.9514437014264328
ENSG00000007520	9.747161136476079	11.523950480290262
ENSG00000112658	18.469282683396333	11.441967751330472
ENSG00000112659	0.8570967094077597	1.1042753770622513
ENSG00000227329	0.4030512738735784	1.5884087876470168
ENSG00000188846	35.78502836904318	41.5993783805642
ENSG00000113384	32.31342383454891	39.00384831469397
ENSG00000113387	13.051875743060142	11.799480369046785
ENSG00000113389	15.275300118375363	35.06026807909138
ENSG00000123154	0.4848570197148682	0.730600736860524
ENSG00000197646	30.082963134414456	11.889222984747352
ENSG00000197647	1.005599183467629	0.538454586588689
ENSG00000139168	17.721732789270487	21.879421903352494
ENSG00000103037	0.5302052992271571	1.0186398615542556
ENSG00000103034	0.9279746909926454	2.0966518502850833
ENSG00000103035	12.110808185870651	10.504077747361357
ENSG00000100319	1.1568831095402556	0.974017232362612
ENSG00000100312	0.032690414150989604	0.06441580076179014
ENSG00000100311	0.0	0.017632562319665767
ENSG00000100316	140.1028792793708	193.97484197063918
ENSG00000100314	0.06196032163567437	0.06104578111469434
ENSG00000239920	0.0	0.12395526520422981
ENSG00000239922	0.0	0.023391910717553067
ENSG00000015479	0.2287107126635664	0.22533491975624514
ENSG00000239926	0.27031952906380563	0.3551061145074321
ENSG00000015475	11.551326218678641	10.29196719526348
ENSG00000105894	3.8507514000087473	14.362674147146267
ENSG00000174384	0.1896044020757397	0.4670145555229785
ENSG00000214425	0.8088346777811173	0.9399288481516239
ENSG00000237886	0.3093270346364319	0.2438090694274373
ENSG00000181085	0.022025380476730232	0.04340056733263282
ENSG00000243321	0.06843880298615923	0.0
ENSG00000270332	0.0	0.026112114536394386
ENSG00000278053	7.608110013943192	5.356137394486353
ENSG00000207291	1.887184001968811	1.859328978063447
ENSG00000220161	0.0359751805114311	0.03544418326256705
ENSG00000270607	1.6368280380856413	1.337334682126299
ENSG00000270604	0.0	0.174745894293183
ENSG00000138780	0.9837140225248068	1.4011178547429661
ENSG00000222990	0.0	0.3994943788208611
ENSG00000263176	0.23290506137331346	0.0
ENSG00000263177	0.3542608565099347	0.20941915858188298
ENSG00000108947	0.1880155383711944	0.8027084445953616
ENSG00000108946	34.14324689482936	37.87822849744736
ENSG00000082805	9.319708812649743	8.321476206479746
ENSG00000279086	0.08864297111969394	0.20378071474532075
ENSG00000008438	0.09348550380123276	0.1842112969007304
ENSG00000255282	0.020207013730677754	0.03981751238923023
ENSG00000255281	0.16093141120594762	0.0
ENSG00000255284	0.7627145919194062	1.8160207173216483
ENSG00000274602	0.06993927965179508	0.027562787566194076
ENSG00000272455	1.6352290356302306	1.088576278467875
ENSG00000157450	8.042278906593728	7.240188892530587
ENSG00000125618	0.29106837940275715	1.1560503551445838
ENSG00000157456	2.0185659656903097	1.4915787981822797
ENSG00000119414	14.164852837945059	12.224366144094384
ENSG00000125611	0.44765604374093904	0.5116163712805601
ENSG00000225078	0.07844937381921631	0.15458290649012343
ENSG00000186625	6.06602645115798	5.660426852772877
ENSG00000277550	0.0	0.04611687544107298
ENSG00000181333	0.23926692086077908	0.14888546353810203
ENSG00000129911	4.122853081345737	2.9174581031993854
ENSG00000129910	0.014543985033899653	0.0
ENSG00000143552	0.011429710092865952	0.0
ENSG00000110925	11.853175388274087	9.345113058069177
ENSG00000231066	0.23925200024960044	0.0
ENSG00000110921	1.206227294527879	0.9322975570010703
ENSG00000261143	0.0	0.03529327668135335
ENSG00000273399	0.0	0.3546313737126361
ENSG00000261141	0.34052055347497934	0.1118314787255699
ENSG00000261140	2.199658912970183	2.745109522442257
ENSG00000269399	0.32532413115943737	0.2884700831118253
ENSG00000279631	0.16038815584643587	0.36871522493235953
ENSG00000269397	0.044873041824591724	0.0884214225123506
ENSG00000103995	0.32138503265653967	0.43842649507225745
ENSG00000103994	27.981326252433202	17.746935657838062
ENSG00000184304	5.268494789122106	5.344151910087124
ENSG00000267201	0.0	0.17874950642658477
ENSG00000102024	127.755159329833	88.43220824332307
ENSG00000264513	0.42244495441561253	0.4162096247966294
ENSG00000255334	0.20903590912076891	0.0
ENSG00000078304	6.693742644629944	7.541718012941933
ENSG00000029639	2.8783694591432196	2.30264121125913
ENSG00000073536	1.7126174666716778	1.1289390847952505
ENSG00000158315	0.26490346694302813	0.7118003601173124
ENSG00000233337	1.027626912013551	1.2655737955012012
ENSG00000233330	0.5939079065019494	0.19504725554194982
ENSG00000145715	14.7689942702498	11.990634417529195
ENSG00000261490	1.2464733840164368	1.3036491780667074
ENSG00000233339	0.15544933657479815	0.0
ENSG00000153253	10.027457036666949	39.22703211946664
ENSG00000141002	8.772788768381487	10.219696422871964
ENSG00000267264	0.0	0.38039808920227314
ENSG00000267265	0.09797607385282037	0.19305987448111483
ENSG00000267268	0.08821698917023275	0.0
ENSG00000267269	0.0	0.1223543669451346
ENSG00000280033	0.1903192160326699	0.0
ENSG00000147874	3.6064755626799325	3.586685916962784
ENSG00000147872	10.190397818993993	16.44210781381352
ENSG00000185507	0.7683740038457487	0.8075015754552566
ENSG00000159445	3.1738222065001667	2.885277625260643
ENSG00000277200	0.0	0.12643673381175013
ENSG00000242094	0.07607749391001706	0.0
ENSG00000059758	5.202174850292519	3.6363934644036044
ENSG00000172269	7.138893017548684	6.279930576161264
ENSG00000097007	27.68100405097305	30.875644906917834
ENSG00000265648	0.23700550259467462	0.0
ENSG00000105270	35.59983501062852	45.30660242861761
ENSG00000179476	1.863903522993523	1.510303800676796
ENSG00000260664	0.012813547065845724	0.0
ENSG00000265643	0.0	0.153509414083942
ENSG00000272512	0.03226728798508514	0.0953730587980771
ENSG00000272518	0.4404115337200933	0.36159251300034323
ENSG00000187905	0.012145355961185057	0.0
ENSG00000280036	0.03630505001989622	0.03576918386421949
ENSG00000187908	0.008337614608805598	0.024643651759295036
ENSG00000175906	4.551328993995501	5.142374913481928
ENSG00000186051	0.1026060407574506	0.0
ENSG00000186056	0.0	0.19776163086758333
ENSG00000280037	0.13120772463330915	0.0
ENSG00000186153	0.19286407660999308	0.8822235668188889
ENSG00000186150	0.045540976141331256	0.0
ENSG00000276889	0.764881394737359	0.0
ENSG00000225653	0.0	0.042784559280169644
ENSG00000225652	0.19203869539768215	0.09460209255957625
ENSG00000225655	1.087232290904205	0.3895216850764343
ENSG00000158122	4.452383527342759	2.9029406710037278
ENSG00000158125	0.7135683311513675	0.3844728078431676
ENSG00000101945	0.9193111300168733	0.8466718753038321
ENSG00000101940	3.00519610393004	4.718837331566656
ENSG00000268472	0.11892148893443037	0.0
ENSG00000241224	0.026395906955642194	0.0
ENSG00000213170	0.11331576218331245	0.11164321024286691
ENSG00000153179	10.700494588941105	9.558105186557738
ENSG00000114416	12.971637152628992	15.36041635480854
ENSG00000149043	0.0	0.01409780333423957
ENSG00000106443	2.812913945381723	3.887545940547587
ENSG00000273568	1.1726404657994354	0.2310664351368047
ENSG00000158296	0.2223272097007022	0.13142738275989355
ENSG00000158292	1.9127656240761786	1.7870571673858218
ENSG00000157483	15.60405083874036	13.800675021488939
ENSG00000158290	24.06716551280549	35.26607510741846
ENSG00000226312	0.23295880042762204	0.06120541475243465
ENSG00000226310	0.0	0.0997234088485157
ENSG00000103544	6.3677727008174605	7.407681884993434
ENSG00000226314	0.21241676603357032	0.7324851569070463
ENSG00000103549	8.59556427408054	7.370711097821652
ENSG00000154734	105.48627352889831	132.55702000170245
ENSG00000154736	2.326401627279794	13.151905490739427
ENSG00000268713	1.7495626415364285	2.2025552900188416
ENSG00000223799	0.03021075526790287	0.029764841509992347
ENSG00000223797	0.3409805609771408	0.29115463339933073
ENSG00000108452	0.40065215914814045	0.0
ENSG00000161036	1.99906902492275	1.510744014406935
ENSG00000268516	1.1185119361742768	1.1999583741982587
ENSG00000272669	0.0	0.40518981803011983
ENSG00000277737	0.12012414527701533	0.0
ENSG00000066827	1.1041793437736618	1.25180890298384
ENSG00000279539	0.12243667619261044	0.24125899730518577
ENSG00000178826	0.07875533861570311	0.0
ENSG00000221930	1.699317778455906	1.3475555462935205
ENSG00000093100	0.10886481958369065	0.07661283142821504
ENSG00000279530	0.07772466828739907	0.17868070369123965
ENSG00000242759	1.768566563411266	1.1616415631452552
ENSG00000067191	0.9772885483365411	1.09373834584984
ENSG00000278487	1.3197953477821096	0.0
ENSG00000143520	0.0	0.07268310706297999
ENSG00000265787	0.046791493039198884	0.0
ENSG00000279684	0.0	0.05829983901913226
ENSG00000165006	22.873595995002926	23.468997696054096
ENSG00000155066	0.07771184878083674	0.12031613652101145
ENSG00000120949	0.018006838613399568	0.07096422352516099
ENSG00000106992	2.37236554078269	2.710330442588924
ENSG00000106993	4.908876694916087	5.508146350478158
ENSG00000106991	39.29099507157073	49.63171968847634
ENSG00000264720	1.2127849141781548	0.5974420440023689
ENSG00000264725	0.8856521412748368	1.745159654849025
ENSG00000120948	9.723354722492244	8.421954796206016
ENSG00000107317	0.08491534407513153	0.4183099256786981
ENSG00000001036	11.68819832702846	15.3146663588792
ENSG00000266472	12.018099867098151	11.194119760475829
ENSG00000096746	11.650454745078253	10.52812303224945
ENSG00000173960	4.546622119792669	4.017112128230338
ENSG00000219200	0.18812063369728227	0.2965503270397449
ENSG00000178028	2.8852107620741245	3.4703710657419258
ENSG00000116127	1.5230141561356378	1.7647793521214132
ENSG00000180667	1.9921401024719072	1.9423966837746087
ENSG00000180663	0.07324217925667856	0.0
ENSG00000180660	6.29082108802483	7.095906760403301
ENSG00000252098	1.9416220020256036	0.0
ENSG00000263370	0.0	0.49123012506861435
ENSG00000234699	0.0	0.20187539386381415
ENSG00000157593	30.59266626297811	26.997907889403706
ENSG00000070756	300.00348038031973	413.47062913445757
ENSG00000267874	0.0	0.49123012506861435
ENSG00000267871	0.18241073912435662	0.4492958460993424
ENSG00000070759	0.3039263820148447	1.1578362068895998
ENSG00000248873	0.0	0.07115457820199887
ENSG00000271874	0.0	0.460528242251826
ENSG00000271870	2.31632098487265	2.8191040578330404
ENSG00000271871	0.0	0.06929578566798636
ENSG00000063854	2.5909957204157568	2.175388972270383
ENSG00000149596	0.10193270480094031	0.0892694825970223
ENSG00000149591	217.23959461826217	129.46616376409463
ENSG00000230896	3.0390605249096407	4.214064450839452
ENSG00000230894	0.0	0.013273832442806836
ENSG00000145982	2.60534674991781	2.5386839726004533
ENSG00000219438	0.04242644988142931	0.292601618777082
ENSG00000261840	0.0	0.11553321756840235
ENSG00000219433	0.0	0.29430207197158115
ENSG00000084676	4.4675523512378765	5.116008403210833
ENSG00000197405	0.4561813807989671	0.4045032883486049
ENSG00000277829	0.24520787882290562	0.48317717219863715
ENSG00000171522	1.9372103388046416	3.9344296182281724
ENSG00000270837	0.0	0.22031915908393004
ENSG00000281467	0.8629431120113794	0.0
ENSG00000232398	0.591299233413361	0.19419053260399105
ENSG00000268499	0.1558091730020546	0.0
ENSG00000230724	0.5105878418440336	0.4857049104785149
ENSG00000230720	0.0	0.3250787592365831
ENSG00000049130	11.088247503841583	28.20628738835621
ENSG00000185298	6.141205579180186	4.826042521266058
ENSG00000279500	0.5161116631582434	0.5508682872175197
ENSG00000185291	0.47234780867991294	1.3573463982159084
ENSG00000182240	2.5261204021225097	9.465844664943655
ENSG00000132361	7.267481773765399	6.766161027032045
ENSG00000182247	13.692171283679638	13.814159320423741
ENSG00000162783	6.25201048344061	9.05749528600726
ENSG00000162782	0.0	0.031163565265161154
ENSG00000176358	0.06724232041647113	0.06624981706719574
ENSG00000049656	16.085722862391773	11.974717582883532
ENSG00000163785	11.593271275422667	11.521046539604772
ENSG00000163781	4.494191832777606	4.682331660285642
ENSG00000120942	3.9601651433155034	3.536334932238343
ENSG00000163788	2.5454411348715547	2.72635885915821
ENSG00000047597	0.051716913359114554	0.1528606996948051
ENSG00000143119	0.0	0.12753089785435182
ENSG00000185745	0.30641682581284185	0.8625545226654621
ENSG00000185742	2.9284921924954492	4.868888663154587
ENSG00000255408	0.01804545917879024	0.008889553201643826
ENSG00000242259	0.9597647574466185	1.3276585477333356
ENSG00000164675	0.07995366352591433	0.04501345113474491
ENSG00000164674	1.162112616313667	2.427314602807967
ENSG00000137845	14.283715348234868	15.081901158673606
ENSG00000245205	0.0	0.04720004760445761
ENSG00000137842	0.5877342276401828	0.7445047009875674
ENSG00000137843	0.01042427795212755	0.01027041457089406
ENSG00000148053	0.08263709023337375	2.146161571317059
ENSG00000183598	0.3275404512743922	0.3227059215779219
ENSG00000148057	0.8163232525973138	1.0236217600658006
ENSG00000183597	1.1041523203549857	1.249417534282037
ENSG00000168124	0.0	0.07039922174550206
ENSG00000233511	0.3599441857587572	0.0
ENSG00000248115	0.027813868899540326	0.0
ENSG00000272990	0.39749741773752517	1.9581515812282366
ENSG00000233519	0.21300494536989745	0.4197219423054617
ENSG00000165259	1.2612428399306574	1.005065769808339
ENSG00000184160	0.5560220877760333	0.33477592277507684
ENSG00000184163	0.3376733916566267	0.8502059856956787
ENSG00000184162	1.0505394407095054	0.8502059856956787
ENSG00000184164	3.6358892552936375	2.914568670421624
ENSG00000220205	13.490747733372514	15.889069880776585
ENSG00000177409	1.3867562329814263	3.280949069396611
ENSG00000177406	0.5148323495455992	0.4884469515554778
ENSG00000163513	32.45282489099937	48.31317202643901
ENSG00000276845	0.0	0.3028130907957212
ENSG00000131831	0.10268430623476368	0.32879819584112063
ENSG00000138381	16.908033131590372	16.976277505116833
ENSG00000179833	18.74239816725257	22.704321273094806
ENSG00000179832	2.605212829034813	2.8404662235119504
ENSG00000279841	0.07292477002913066	0.03592419657869065
ENSG00000100150	1.1086860626500519	1.1004130180892826
ENSG00000091972	0.8101451884078748	0.04434374248362617
ENSG00000100154	4.0454936876263	7.693607759526591
ENSG00000100156	0.030553591800675253	0.030102617741381274
ENSG00000165782	2.761054900592812	4.097890012569495
ENSG00000274987	0.3469565089530288	0.34183539631063375
ENSG00000047621	7.045767146177543	5.813900984184219
ENSG00000176771	1.4093292030336597	2.3674391548925526
ENSG00000236049	0.02662561817123718	0.026232621394091358
ENSG00000167323	6.070133077113425	8.045357342901465
ENSG00000167325	7.509278485848604	8.95433606002497
ENSG00000236658	0.29138338847137485	0.0
ENSG00000236651	0.0	0.069806386193961
ENSG00000073331	0.3768243268839955	0.764047180329845
ENSG00000236045	0.09258536827632406	0.0
ENSG00000138650	29.39866542922027	2.604085295425737
ENSG00000206937	0.4985893536065747	0.0
ENSG00000174292	0.31387878996476076	0.24052459491701586
ENSG00000233219	0.3542608565099347	0.0
ENSG00000135211	7.171791142053517	8.686562035670807
ENSG00000135218	0.20628734007350621	0.2491359902720704
ENSG00000115290	2.8443865253924776	4.237233482463049
ENSG00000115295	7.124857894849967	8.836455986121724
ENSG00000006606	0.5720359439395546	0.28179631820508333
ENSG00000139946	0.22515145228968453	2.1232127180211613
ENSG00000079277	2.018452810697249	1.7585673250597609
ENSG00000228948	0.049748383397551804	0.0
ENSG00000117479	2.970348450933203	0.9393722358980314
ENSG00000117477	0.16993073147409135	0.21764929802964358
ENSG00000117475	15.329664811804241	11.232066825685374
ENSG00000117472	0.25603806620117847	0.44846030014717125
ENSG00000141741	10.07294067135796	10.879075544713293
ENSG00000231609	0.17377684011244646	0.2568178149562678
ENSG00000237296	0.0859758820085138	0.1223543669451346
ENSG00000237293	0.0	0.197369246679354
ENSG00000144034	4.307548958735844	4.3087625283864055
ENSG00000087884	1.1778307426938643	0.9556612829435731
ENSG00000231607	0.09233136177899533	0.09096854167937304
ENSG00000163162	4.829697739805623	5.718320903791904
ENSG00000188677	2.964057470245219	2.6515677154858612
ENSG00000163161	4.3563411094405025	4.444368217078019
ENSG00000131446	16.17034329399485	17.816427782485984
ENSG00000188672	0.4979745701865913	0.4633675039179902
ENSG00000172922	3.404622188747087	2.708608628488965
ENSG00000281896	2.63489391496713	4.248004284401185
ENSG00000172927	0.5549458629902967	0.3880195402802619
ENSG00000085365	16.14849478117652	17.118013347720048
ENSG00000244556	0.0	0.0404612976719115
ENSG00000244558	0.05490176405945155	0.27045704275800553
ENSG00000115839	21.972830557040997	21.02826558918701
ENSG00000169696	1.0015475979697255	0.7016993106708818
ENSG00000262580	0.22340151630751445	0.09063109492187439
ENSG00000169692	8.572797478724837	7.33976491099462
ENSG00000007952	0.1596905403010382	0.15733349201485872
ENSG00000124356	5.665964751039642	5.969996668068878
ENSG00000124357	6.251146707968198	6.427304885792069
ENSG00000129103	9.28973726141877	9.152619813824147
ENSG00000257365	1.7901479451299893	2.1836597504949804
ENSG00000257368	0.0	0.09853798942683945
ENSG00000253873	5.012906891137312	12.5354932070528
ENSG00000253875	0.23051220115372464	0.0
ENSG00000253878	0.6645513951455756	0.4676732502416287
ENSG00000239480	0.0	0.24516106057028814
ENSG00000168481	0.02982257985683987	0.04407359341001082
ENSG00000173894	0.20120671118816408	0.2215588659752059
ENSG00000122515	9.336576490823214	9.867440392099079
ENSG00000171475	8.949197064611425	9.919244277284191
ENSG00000023287	11.897396118693461	15.083312914450875
ENSG00000124688	7.0889858627147575	6.73743019941182
ENSG00000120509	26.81752140629764	26.659725380608222
ENSG00000122512	3.317595317824236	4.077359803351533
ENSG00000120500	0.1557190578065647	0.6903928304897241
ENSG00000274897	0.44071737506295444	0.1578953973434832
ENSG00000274893	0.0	0.11768601044234774
ENSG00000196498	20.42646551464331	17.453344830076503
ENSG00000274898	0.0	0.12303537455336355
ENSG00000125485	2.3180898814903586	1.76970391252631
ENSG00000125484	5.589901759969322	5.338725720639547
ENSG00000125482	3.5172648646336286	4.331687105970519
ENSG00000255434	0.7396655245811823	0.36437399386957664
ENSG00000255435	0.06386106521526337	0.3775108171779675
ENSG00000253292	0.0	0.07942043938235084
ENSG00000253293	0.3994632803376118	3.1843161330992187
ENSG00000106327	0.0398674606536353	0.03927901296205111
ENSG00000227598	0.0	0.34449904874941795
ENSG00000227591	0.14111019441695513	0.6951369694367184
ENSG00000254473	1.1277616331577287	1.5204741966409494
ENSG00000155962	0.07110165077840239	0.1868058222091914
ENSG00000155961	0.1344270867783775	0.7189759034527794
ENSG00000254470	1.9587068765670885	1.8195221011687193
ENSG00000254477	0.0	0.30177959901826146
ENSG00000155966	0.07689226073041565	1.3825711502359546
ENSG00000007202	19.197984650672648	16.95422132254952
ENSG00000112511	5.1848578637702625	6.841841160751266
ENSG00000112514	23.608577974878486	29.092816122467166
ENSG00000196236	2.762968263588555	2.881500294950218
ENSG00000196235	15.256205746386053	13.908726913050947
ENSG00000196233	2.555292863886881	2.529508128726834
ENSG00000196230	289.85794134834146	220.2309395933174
ENSG00000274280	0.0	0.8394438846109235
ENSG00000225867	0.13515976453190282	0.3994943788208611
ENSG00000197724	5.559777133950133	6.2755552609097816
ENSG00000197728	82.06708910122836	93.2111058471035
ENSG00000225868	0.0	0.03030898852114394
ENSG00000225869	0.0	0.10783100306384219
ENSG00000278266	0.022949049688676303	0.09044127771464432
ENSG00000272254	0.1540264593521455	0.0
ENSG00000248785	0.0	0.47032671549122657
ENSG00000248787	0.47290090915846084	0.4659208446201144
ENSG00000160703	2.5936955565905935	3.7894895362435967
ENSG00000280168	0.0	1.1576370777801512
ENSG00000263853	0.7826693341498557	2.3133511703812655
ENSG00000265491	5.486695631120264	4.474727817115831
ENSG00000239801	0.0	0.18218699693478832
ENSG00000243402	0.1170601091076306	0.23066458046700156
ENSG00000159658	14.69351154733648	14.909244631259117
ENSG00000243404	0.625166217370473	0.6159387017114205
ENSG00000102858	9.669286436808981	8.598570175325218
ENSG00000222894	0.8741501654141245	0.8612476218735448
ENSG00000220008	0.0	0.05918435241790535
ENSG00000222898	0.4042616380593849	0.19914734800078962
ENSG00000255112	8.044528617866396	10.965819835151535
ENSG00000107984	29.932312350356632	13.467632803331732
ENSG00000213995	5.74507332106206	7.127754291037745
ENSG00000213994	0.0	0.3028130907957212
ENSG00000213997	0.36531648703873865	0.3599243792904366
ENSG00000213996	0.06152610853463216	0.3030898852114394
ENSG00000163320	15.328741714194123	16.154961747922915
ENSG00000058056	2.607846802720645	2.522210600692939
ENSG00000204620	0.0	0.3623828791489779
ENSG00000264580	0.0	1.5245072846957
ENSG00000262587	0.17933276040023338	0.4711621093020458
ENSG00000229839	0.10998294564850915	0.18059931068699062
ENSG00000229833	0.03031962285445387	0.05974420440023689
ENSG00000196943	2.878479560105586	2.24241300255091
ENSG00000196946	0.0	0.052841487557181634
ENSG00000157554	0.08870527508814917	0.0611771834725673
ENSG00000274322	0.04895240926319098	0.048229866824918505
ENSG00000157557	6.8994132859791195	10.98292206723049
ENSG00000248256	2.031986799604154	1.0009972359888748
ENSG00000157551	0.08302988824451593	0.25904713626665216
ENSG00000248254	2.2399188930744627	0.6620572401091143
ENSG00000129810	0.19341828372668848	0.03464789283399318
ENSG00000256967	0.342542304004517	0.39373406971148484
ENSG00000199461	0.0	0.6501575184731662
ENSG00000110801	0.6597472527208038	0.5668685908730021
ENSG00000266637	1.019841859649812	1.0047888921858021
ENSG00000155792	2.0536861246952736	1.7957439926707357
ENSG00000065243	8.510067958034796	9.182520497965944
ENSG00000166920	0.0	0.04720004760445761
ENSG00000281207	0.2944793369738832	0.17960601447821214
ENSG00000281205	0.27793360221690794	0.4889844188487166
ENSG00000257497	0.4995986437960618	0.31323378420367115
ENSG00000261594	0.024099377993873107	0.02374366877345612
ENSG00000261596	0.6503339394868366	0.2402756046531266
ENSG00000205143	0.0	0.04699933868480719
ENSG00000241112	0.0	0.30988816301057454
ENSG00000241111	0.031042073514321717	0.06116777883252539
ENSG00000233276	46.1011461271595	53.65784218775802
ENSG00000233275	0.1896044020757397	0.5604174666275742
ENSG00000226393	0.0	0.6279930576161263
ENSG00000249465	0.11871175085870828	0.05847977679388267
ENSG00000267340	0.0	0.6698592614572014
ENSG00000267346	0.0	0.14354127031225744
ENSG00000267345	0.3530221821864734	0.34781153960277766
ENSG00000267348	0.4030512738735784	0.26473479794116944
ENSG00000136231	6.334738544500877	7.0593768766469545
ENSG00000136235	2.712272507866525	24.283972779479093
ENSG00000136237	0.06569991482370677	0.05178414202773095
ENSG00000116685	15.632394637460637	14.229354186687324
ENSG00000062194	8.18489274937122	9.826500021941929
ENSG00000205323	0.09910124077869198	0.09763849659049315
ENSG00000266904	0.23295880042762204	0.6579582085886725
ENSG00000105131	0.0	0.0978113080888834
ENSG00000105135	5.2145431505870175	4.700586753327988
ENSG00000105137	17.50218390459801	14.935749742155565
ENSG00000148399	2.87287742631185	2.489631114314229
ENSG00000148396	19.717147099467223	17.405058957694276
ENSG00000274265	1.2136960974344868	1.2456060646931433
ENSG00000233895	0.24723439021813623	0.7307555579533106
ENSG00000233892	0.05595142372143607	0.05512557513238815
ENSG00000272659	0.3896356743090454	0.6717980726336333
ENSG00000272656	0.0	0.9528170529348124
ENSG00000272655	0.8508231244831297	0.7451243470141904
ENSG00000279600	0.0	0.15245072846956997
ENSG00000272650	0.4517420317911919	0.6676114115865397
ENSG00000187824	0.47968616545672454	1.3989136115836538
ENSG00000239335	0.0	0.10644633528774149
ENSG00000102271	0.42806012740887606	0.0
ENSG00000275927	0.12106036463468992	0.0
ENSG00000143612	29.3795031775648	32.798457556624236
ENSG00000183303	0.0	0.06203560980754251
ENSG00000143614	5.367840144307442	5.942534281382862
ENSG00000183307	0.05311466777422576	0.07849603497841343
ENSG00000183309	4.5494708650877005	6.032107958965983
ENSG00000140497	11.67147817857631	11.499205997731195
ENSG00000243871	0.19566733353746393	0.1927792641984388
ENSG00000243870	0.0	0.23350727776148925
ENSG00000232648	0.481642667169142	0.8304337534701979
ENSG00000232645	0.40017575943452793	0.47312295042280345
ENSG00000232646	0.3145306669948018	0.6197763260211491
ENSG00000079482	5.729169980036639	4.878553072103488
ENSG00000232640	0.16702124748607344	1.8101159695456388
ENSG00000174977	1.148456930970634	1.6726604407009942
ENSG00000252218	1.0599931139667338	0.0
ENSG00000198756	1.0642200348773327	0.2598082933761526
ENSG00000198755	132.01822298294275	173.10216525818936
ENSG00000198754	0.18430876981623107	0.07263534160379292
ENSG00000198753	2.0941179786843866	1.9023161757866207
ENSG00000198752	22.187195108675645	23.159700221661062
ENSG00000197180	0.5627889860943779	1.4416536279187597
ENSG00000132507	27.162935441955348	24.7124526328923
ENSG00000232956	1.5318600787391472	0.7455329701822816
ENSG00000278662	0.05710249224762468	0.12658422098798866
ENSG00000231304	0.0	0.030276700753734415
ENSG00000231305	0.2773745717179434	0.36437399386957664
ENSG00000231307	0.19203869539768215	0.09460209255957625
ENSG00000176533	0.17709159237944552	0.2035573199692351
ENSG00000176532	0.2716834015616048	0.03345916593555144
ENSG00000176531	1.0496329792047043	0.990444223178098
ENSG00000072364	31.345986506042813	27.560762505232763
ENSG00000133454	0.048543884108614585	0.013664963297808148
ENSG00000222732	0.0	0.581719884949675
ENSG00000154040	1.4541008436621539	1.6776946994597506
ENSG00000068078	0.08354517509750219	0.1371867333145696
ENSG00000068079	1.9104589524914877	5.411498615492313
ENSG00000180881	0.14087813997853585	0.21811234436444682
ENSG00000236942	0.19067864797985154	0.18786421213672222
ENSG00000180884	0.36564004320935634	0.6265098430256302
ENSG00000280551	0.0	0.13859157133597272
ENSG00000280550	10.62782569529804	6.592825362762983
ENSG00000182952	18.280305107506365	18.270753121174483
ENSG00000182950	0.11255779721887557	0.055448216458413836
ENSG00000182957	0.1420889442576035	0.5533005178321094
ENSG00000259286	0.14632513638453823	0.0
ENSG00000251745	1.0856381086594773	0.0
ENSG00000079739	26.9073679889514	30.758332244363523
ENSG00000267698	0.10468050192361988	0.10313540728501235
ENSG00000267692	0.5299965569833669	0.5221737549941964
ENSG00000267696	0.11312531552418083	0.3343667237861997
ENSG00000142233	0.04321641267215896	0.06386780117264489
ENSG00000142230	29.571810248361686	23.472294580354554
ENSG00000142235	0.117332183736585	0.33395656381770994
ENSG00000244060	0.0	0.10997689367207784
ENSG00000244063	0.0	0.47824086695381934
ENSG00000260788	0.03672098348984593	0.0
ENSG00000240996	0.0	0.1988487762646565
ENSG00000240991	0.14200329691326496	0.13990731410182056
ENSG00000240990	0.13844956339435227	0.34101508510933976
ENSG00000245008	0.029849030038531083	0.0
ENSG00000227542	0.22214377140886996	0.2918198762783848
ENSG00000267422	0.0470038845927986	0.0
ENSG00000188626	0.030567467182964395	0.0301162883216453
ENSG00000183960	0.0	0.010786608146431838
ENSG00000170515	21.922165887429003	16.723182083857612
ENSG00000183963	11.90831162656125	7.795796185183811
ENSG00000241081	0.5399162786381357	0.17731568685631804
ENSG00000178761	1.4849580215821532	1.3116909387530138
ENSG00000178764	2.7117932400357594	4.598251456987698
ENSG00000199471	1.9992939426798297	0.0
ENSG00000199476	0.0	1.228075312671536
ENSG00000231119	0.18604080358454284	0.2932717164588743
ENSG00000068912	49.96280814265885	44.82474891251106
ENSG00000141497	0.020378311455309595	0.08031010219105413
ENSG00000234199	0.0797506667498668	0.07857353896239685
ENSG00000141499	0.899754327915934	0.7952192018753763
ENSG00000234193	0.5013747689898517	0.0
ENSG00000177692	0.8671119193157822	0.8810105503947976
ENSG00000204713	5.66391512136094	5.231545471711201
ENSG00000177694	1.7521571592659906	3.0283313137088967
ENSG00000204710	0.0	0.13383666374220576
ENSG00000158792	1.4373113718996948	1.5496905234839848
ENSG00000162337	17.908449527659904	12.56605550305307
ENSG00000040731	13.222834865525186	5.05524116412824
ENSG00000141098	2.8090917351571716	2.9358277246434135
ENSG00000100749	1.864259026240327	1.4983950972391773
ENSG00000267064	0.1306981800716264	0.08584604127412679
ENSG00000149499	2.3049540609353127	3.164810477901073
ENSG00000261655	0.0	0.6756603859833209
ENSG00000130311	20.503348092176378	13.188182143650202
ENSG00000130313	11.632000304372566	11.60007070894378
ENSG00000130312	7.505455394148795	7.866674600742935
ENSG00000267069	0.0	0.09047212398944467
ENSG00000186871	0.4318670386418086	0.09117699388303796
ENSG00000230993	0.0	0.2657958592555629
ENSG00000248905	1.5047796090849697	0.7099160715055035
ENSG00000248901	0.1033941055866169	0.0
ENSG00000064419	16.62586504728511	18.465252156396566
ENSG00000197520	0.025858456679557277	0.10190713312987007
ENSG00000261819	0.0	0.03486649152695213
ENSG00000221740	0.9095886856336161	0.0
ENSG00000267526	0.04651662939660511	0.18332015724744422
ENSG00000230448	0.0	0.03446781023090589
ENSG00000230445	0.011966144486557794	0.011789523001646747
ENSG00000263528	3.6042841560506944	2.449023836401164
ENSG00000182362	2.5702046645518783	3.5965548171874757
ENSG00000132205	0.7531139886644765	4.122210839736624
ENSG00000182366	0.029710687590769187	0.04390823232239877
ENSG00000260206	0.11767406072882446	0.0
ENSG00000271437	0.0	0.12326406484063744
ENSG00000217258	0.0	0.2684861007460038
ENSG00000277053	1.2914621590466826	2.4558210734008554
ENSG00000175467	10.976923832872023	10.155270940870246
ENSG00000185669	1.3601816950294836	0.7657744443910272
ENSG00000175463	0.13480785647283716	0.23907254234262626
ENSG00000185664	0.10352662815209575	0.2719961728142033
ENSG00000185666	0.012363990216180676	0.0
ENSG00000277050	2.2436520912295865	0.6631606688426295
ENSG00000206129	0.04470910842702597	0.08809839506378339
ENSG00000206120	0.5780125610724568	0.5837180640306529
ENSG00000206127	0.18645308237364983	0.09185050814994869
ENSG00000237409	0.0	0.7747204075264363
ENSG00000237406	0.11860715900773144	0.05842825276146515
ENSG00000242114	0.0	0.03910145453081541
ENSG00000217783	0.0	0.12258053028514407
ENSG00000148158	4.185773464377187	4.5707567260011945
ENSG00000279516	0.03416729072938456	0.0
ENSG00000138162	1.071580811986111	1.5766078308294311
ENSG00000138160	1.440369243752327	1.4463998127020312
ENSG00000138161	0.23317400486219722	0.2488766944270838
ENSG00000138166	8.210994460063917	11.640181529589558
ENSG00000183495	3.2170408493332	3.5347296810270064
ENSG00000183496	3.346969549474016	0.7598082823586496
ENSG00000148153	5.158928728872913	6.777043235741997
ENSG00000184205	9.83524936515152	9.904521711291496
ENSG00000184207	2.7150905394417437	2.626378886505463
ENSG00000233416	0.0	0.5305285350741036
ENSG00000184203	11.831040972675716	11.539978864760544
ENSG00000226973	0.08477274903890125	0.0
ENSG00000226971	0.0	0.14958511327277355
ENSG00000184208	2.570895112961069	4.221580741555776
ENSG00000184209	1.4797627605580346	1.3676076050062007
ENSG00000137078	0.0	0.04997442869951993
ENSG00000177565	9.117478449099883	12.518594389229742
ENSG00000165511	0.39362317389992746	0.603265065873737
ENSG00000137070	1.3868512106874522	2.173788191008385
ENSG00000137073	8.016060710051102	5.569001286081957
ENSG00000165512	2.401085930637699	1.6637507959987567
ENSG00000137075	4.616703472178181	5.8018455387502765
ENSG00000137074	4.423352103849304	4.673103683847508
ENSG00000137076	131.65312251077614	94.83408175221763
ENSG00000246145	0.04625027215086184	0.0151892045085348
ENSG00000148848	29.85240546129913	10.458568357508
ENSG00000236467	0.09532582174888485	0.10331068343391764
ENSG00000236460	0.208388739123491	0.0
ENSG00000236461	0.0	0.04348594549787734
ENSG00000236463	0.15653386682997114	0.15422341135875103
ENSG00000148842	0.6473659243868753	0.7271854920536062
ENSG00000148843	8.543627781693806	5.650610413194445
ENSG00000148840	8.823681809150646	6.332395558103533
ENSG00000148841	6.1791443161532165	7.447107425517146
ENSG00000147394	3.9305875164308843	2.990562450932057
ENSG00000143570	20.800800527013376	28.890942951939817
ENSG00000179978	0.1139552416538729	0.1684098763990876
ENSG00000179979	0.8038320921710325	1.2701364770532562
ENSG00000040487	3.4331385312559943	4.246598475090553
ENSG00000172115	32.4088673173347	20.399220932987323
ENSG00000076554	0.008211487463326533	0.016180570180374027
ENSG00000076555	0.09280877316358166	0.27431671927306284
ENSG00000172113	1.769801904023338	1.9686703485574244
ENSG00000189377	0.056610229383421015	0.0
ENSG00000163918	1.302620833746907	1.593178784006317
ENSG00000268992	0.0	0.2604034039957969
ENSG00000163915	0.25622966781245643	0.11651431956239464
ENSG00000163914	0.0	0.025584902347323666
ENSG00000163913	1.816156736362679	2.209159139668784
ENSG00000235316	0.2966812682617635	0.6211422242603141
ENSG00000235314	0.024901799014756785	0.02453424598011948
ENSG00000235313	1.1344308326441728	1.1176865205212856
ENSG00000243243	0.8808230674401866	0.7955035286007551
ENSG00000243244	1.2573066589845394	3.3377395188862398
ENSG00000167202	10.734506727576973	9.312642394584092
ENSG00000170989	1.2493145802678582	1.3820346078127086
ENSG00000078269	9.138794577823566	23.75640577629982
ENSG00000174405	6.213898543068036	4.474482743957564
ENSG00000167588	0.0	0.016616403629231506
ENSG00000270259	0.0	0.1287690619111902
ENSG00000086102	6.54542410831634	8.991222724338995
ENSG00000083168	3.7936878086602186	4.87914363171425
ENSG00000250588	0.9465168722356613	0.3910677566320791
ENSG00000135318	114.42477177376037	46.200339558901916
ENSG00000135316	22.48574179912357	21.50725825460374
ENSG00000204410	0.0971745371562381	0.06382682087032045
ENSG00000135315	0.7869587166899537	1.4779978370259552
ENSG00000135312	0.2136811515456749	0.0526317991144944
ENSG00000184384	8.786506431260612	10.065415131258929
ENSG00000258034	0.0	0.13236739897058472
ENSG00000165474	0.0	0.02732429620282775
ENSG00000115392	1.646461111723204	2.8319050120560045
ENSG00000251187	0.0	0.05682610701307879
ENSG00000240207	0.016114331514696576	0.1746413061352388
ENSG00000228828	0.06009782387222107	0.0296053870019031
ENSG00000177971	2.125565139059608	3.438610875480301
ENSG00000117533	2.5441683918769296	3.599243792904366
ENSG00000172057	12.503935295205398	10.604914746950364
ENSG00000261373	2.1118231320757657	2.5346129385314415
ENSG00000172803	0.11880154794710367	0.3009806363884854
ENSG00000272417	0.0	0.3007531377971109
ENSG00000166670	0.26801304844039425	0.03772244987728268
ENSG00000172809	11.109857312539294	16.592006287574797
ENSG00000166676	0.025491218608933	0.02511496568235673
ENSG00000163001	8.142440684861723	10.406230181553386
ENSG00000163002	1.9464208700484054	1.737395721634175
ENSG00000186318	14.781891455013284	20.217638193366394
[truncated: 23,941 more rows]
